# Supplementary material for: Collateral benefits of ivermectin mass drug administration designed for malaria against headlice in Mopeia, Mozambique: a cluster randomised controlled trial
Source: Infect Dis Poverty. 2025 Mar 27;14:25. doi: 10.1186/s40249-025-01290-z (PMC11948683; doi:10.1186/s40249-025-01290-z)
Supplement: Supplementary file 6 — Supplementary Material 6 [file 40249_2025_1290_MOESM6_ESM.csv]

...1	arm	cohort	current_visit	cluster	extid	household_id	age	sex	Wealth index rank	Rescaled score (0-10)	roster_size	headlice_bin	scabies_bin	scabies_severity	arm2	age_group	household_size	open_defecation	sanitation	water_access_cdc1	sleep_mosquito_net
1	Control	treated	V7	99	SER-082-003	SER-082	12.34	Female	Rank 5	0.786862552	7	NA	NA	NA	Albendazole	11-29	>5	NA		NA	YES
2	Control	untreated	V7	99	SER-082-006	SER-082	3.43	Male	Rank 5	0.786862552	7	0	0	NA	Albendazole	<11	>5	NA		NA	YES
3	Control	treated	V7	99	SER-072-001	SER-072	55.34	Female	Rank 5	0.715628221	3	NA	NA	NA	Albendazole	>29	<5	0	Unimproved	NA	YES
4	Control	untreated	V7	99	SER-072-004	SER-072	4.34	Male	Rank 5	0.715628221	3	0	0	NA	Albendazole	<11	<5	0	Unimproved	NA	YES
5	Control	treated	V7	99	SER-081-001	SER-081	28.79	Male	NA	NA	3	NA	NA	NA	Albendazole	11-29	<5	NA		NA	YES
6	Control	treated	V7	99	SER-081-003	SER-081	3.79	Male	NA	NA	3	0	0	NA	Albendazole	<11	<5	NA		NA	YES
7	Control	treated	V7	99	SER-106-003	SER-106	10.34	Female	Rank 4	1.533820525	8	NA	NA	NA	Albendazole	<11	>5	0	Unimproved	Unimproved	YES
8	Control	treated	V7	99	SER-106-006	SER-106	4.38	Male	Rank 4	1.533820525	8	0	0	NA	Albendazole	<11	>5	0	Unimproved	Unimproved	YES
9	Control	untreated	V7	99	SER-106-007	SER-106	2.79	Male	Rank 4	1.533820525	8	0	0	NA	Albendazole	<11	>5	0	Unimproved	Unimproved	YES
10	Control	untreated	V7	99	SER-094-003	SER-094	1.3	Male	Rank 5	1.174473255	3	0	0	NA	Albendazole	<11	<5	0	Unimproved	Unimproved	YES
11	Control	treated	V7	99	SER-115-001	SER-115	25.53	Male	Rank 2	2.261301376	3	NA	NA	NA	Albendazole	11-29	<5	0	Unimproved	NA	NO
12	Control	untreated	V7	99	SER-115-002	SER-115	2.11	Female	Rank 2	2.261301376	3	0	1	Mild	Albendazole	<11	<5	0	Unimproved	NA	NO
13	Control	treated	V7	99	SER-089-001	SER-089	40.79	Male	Rank 3	1.683203024	6	NA	NA	NA	Albendazole	>29	>5	1	Open defecation	Unimproved	NO
14	Control	treated	V7	99	SER-089-002	SER-089	31.79	Female	Rank 3	1.683203024	6	NA	NA	NA	Albendazole	>29	>5	1	Open defecation	Unimproved	NO
15	Control	untreated	V7	99	SER-089-005	SER-089	3.79	Male	Rank 3	1.683203024	6	NA	NA	NA	Albendazole	<11	>5	1	Open defecation	Unimproved	NO
16	Control	untreated	V7	99	SER-089-007	SER-089	2.76	Male	Rank 3	1.683203024	6	0	0	NA	Albendazole	<11	>5	1	Open defecation	Unimproved	NO
17	Control	untreated	V7	99	SER-098-003	SER-098	4.22	Male	Rank 4	1.336180161	4	0	0	NA	Albendazole	<11	<5	0	Unimproved	NA	YES
18	H+L	treated	V7	19	MIL-060-004	MIL-060	8.25	Male	Rank 1	3.896134463	5	NA	NA	NA	Ivermectin	<11	<5	0	Unimproved	Limited	YES
19	H+L	untreated	V7	19	MIL-060-006	MIL-060	2.32	Female	Rank 1	3.896134463	5	0	0	NA	Ivermectin	<11	<5	0	Unimproved	Limited	NO
20	H+L	untreated	V7	19	XNZ-048-006	XNZ-048	4.54	Male	Rank 2	2.445574573	6	0	1	Moderate	Ivermectin	<11	>5	1	Open defecation	Basic	NO
21	H+L	treated	V7	19	MIL-046-003	MIL-053	7.76	Female	Rank 3	1.835805122	7	NA	NA	NA	Ivermectin	<11	>5	1	Open defecation	Unimproved	NA
22	H+L	treated	V7	19	MIL-053-005	MIL-053	10.07	Female	Rank 3	1.835805122	7	NA	NA	NA	Ivermectin	<11	>5	1	Open defecation	Limited	NO
23	H+L	treated	V7	19	MIL-036-001	MIL-036	23.5	Male	Rank 3	1.677812037	5	NA	NA	NA	Ivermectin	11-29	<5	NA		Basic	NA
24	H+L	treated	V7	19	MIL-051-001	MIL-051	30.17	Male	Rank 5	1.310376882	6	NA	NA	NA	Ivermectin	>29	>5	1	Open defecation	Limited	YES
25	H+L	untreated	V7	19	MIL-051-005	MIL-051	5.18	Female	Rank 5	1.310376882	6	0	0	NA	Ivermectin	<11	>5	1	Open defecation	Limited	YES
26	H+L	untreated	V7	19	MIL-055-004	MIL-055	5.07	Female	Rank 4	1.347581856	4	0	0	NA	Ivermectin	<11	<5	1	Open defecation	Limited	NO
27	H+L	untreated	V7	19	XNZ-112-009	XNZ-112	4.97	Female	Rank 5	1.09084779	10	1	0	NA	Ivermectin	<11	>5	1	Open defecation	Limited	YES
28	H+L	untreated	V7	19	XNZ-112-011	XNZ-112	4.31	Male	Rank 5	1.09084779	10	0	0	NA	Ivermectin	<11	>5	1	Open defecation	Limited	YES
29	H+L	untreated	V7	19	XNZ-068-004	XNZ-068	3.46	Male	Rank 5	0.419065321	5	0	0	NA	Ivermectin	<11	<5	1	Open defecation	Safely Managed	YES
30	H+L	untreated	V7	19	XNZ-068-005	XNZ-068	1.17	Female	Rank 5	0.419065321	5	0	0	NA	Ivermectin	<11	<5	1	Open defecation	Safely Managed	YES
31	H+L	treated	V7	19	XNZ-085-001	XNZ-085	41.85	Female	Rank 3	1.628632052	6	NA	NA	NA	Ivermectin	>29	>5	0	Unimproved	Basic	YES
32	H+L	treated	V7	19	XNZ-071-003	XNZ-071	5.75	Female	Rank 5	1.291876968	5	0	0	NA	Ivermectin	<11	<5	1	Open defecation	Safely Managed	YES
33	H+L	untreated	V7	19	XNZ-071-004	XNZ-071	2.83	Male	Rank 5	1.291876968	5	0	1	Mild	Ivermectin	<11	<5	1	Open defecation	Safely Managed	YES
34	H+L	treated	V7	19	MIL-057-007	MIL-057	5.3	Male	Rank 5	1.088034522	5	0	0	NA	Ivermectin	<11	<5	0	Unimproved	Basic	YES
35	H+L	treated	V7	19	MIL-054-001	MIL-054	27.76	Male	Rank 2	2.817376332	5	NA	NA	NA	Ivermectin	11-29	<5	NA		Basic	NA
36	H+L	untreated	V7	19	MIL-054-005	MIL-054	2.22	Male	Rank 2	2.817376332	5	0	1	Mild	Ivermectin	<11	<5	NA		Basic	NA
37	H+L	treated	V7	19	XNZ-042-003	XNZ-042	7.44	Male	Rank 3	1.840739223	6	NA	NA	NA	Ivermectin	<11	>5	1	Open defecation	Safely Managed	NO
38	H+L	untreated	V7	19	XNZ-049-003	XNZ-049	2.46	Male	Rank 4	1.415172585	4	0	0	NA	Ivermectin	<11	<5	1	Open defecation	Basic	YES
39	H+L	untreated	V7	19	XNZ-066-004	XNZ-066	2.14	Male	Rank 4	1.346814007	4	0	0	NA	Ivermectin	<11	<5	1	Open defecation	Basic	YES
40	H+L	treated	V7	19	XNZ-056-003	XNZ-056	20.95	Male	Rank 2	2.129230743	7	NA	NA	NA	Ivermectin	11-29	>5	1	Open defecation	Basic	YES
41	H+L	untreated	V7	19	XNZ-056-006	XNZ-056	4.96	Male	Rank 2	2.129230743	7	0	0	NA	Ivermectin	<11	>5	1	Open defecation	Basic	YES
42	H+L	treated	V7	19	XNZ-058-001	XNZ-058	25.4	Male	Rank 3	1.931557025	4	NA	NA	NA	Ivermectin	11-29	<5	1	Open defecation	Unimproved	YES
43	H+L	untreated	V7	19	XNZ-058-005	XNZ-058	3.07	Female	Rank 3	1.931557025	4	0	0	NA	Ivermectin	<11	<5	1	Open defecation	Unimproved	YES
44	H	treated	V7	46	SDS-054-002	SDS-054	4.85	Male	Rank 3	1.858612249	3	0	0	NA	Ivermectin	<11	<5	0	Unimproved	Unimproved	YES
45	H	untreated	V7	46	SDS-054-003	SDS-054	2.32	Female	Rank 3	1.858612249	3	0	0	NA	Ivermectin	<11	<5	0	Unimproved	Unimproved	YES
46	H	treated	V7	46	SDS-037-004	SDS-037	5.33	Male	Rank 5	1.291073111	5	0	0	NA	Ivermectin	<11	<5	0	Unimproved	Safely Managed	YES
47	H	untreated	V7	46	SDS-037-005	SDS-037	2.31	Female	Rank 5	1.291073111	5	0	0	NA	Ivermectin	<11	<5	0	Unimproved	Safely Managed	YES
48	H	treated	V7	46	AEX-008-004	AEX-008	5.31	Male	Rank 5	1.187439603	12	0	0	NA	Ivermectin	<11	>5	0	Unimproved	Unimproved	YES
49	H	treated	V7	46	AEX-008-005	AEX-008	6.39	Male	Rank 5	1.187439603	12	NA	NA	NA	Ivermectin	<11	>5	0	Unimproved	Unimproved	YES
50	H	treated	V7	46	AEX-009-001	AEX-009	21.59	Male	Rank 5	0.68801216	4	NA	NA	NA	Ivermectin	11-29	<5	1	Open defecation	Unimproved	YES
51	H	untreated	V7	46	AEX-009-003	AEX-009	3.93	Female	Rank 5	0.68801216	4	0	0	NA	Ivermectin	<11	<5	1	Open defecation	Unimproved	YES
52	H	untreated	V7	46	AEX-009-004	AEX-009	1.99	Male	Rank 5	0.68801216	4	0	0	NA	Ivermectin	<11	<5	1	Open defecation	Unimproved	YES
53	H	untreated	V7	46	SDS-047-004	SDS-047	4.58	Male	Rank 5	1.31219771	5	0	0	NA	Ivermectin	<11	<5	0	Unimproved	Unimproved	YES
54	H	untreated	V7	46	SDS-047-005	SDS-047	1.21	Female	Rank 5	1.31219771	5	0	0	NA	Ivermectin	<11	<5	0	Unimproved	Unimproved	YES
55	H	untreated	V7	46	SDS-042-005	SDS-042	2.6	Male	Rank 1	4.142178328	4	0	0	NA	Ivermectin	<11	<5	0	Unimproved	Unimproved	YES
56	H	treated	V7	46	SDS-043-001	SDS-043	47.39	Male	Rank 2	2.04185126	8	NA	NA	NA	Ivermectin	>29	>5	NA		Safely Managed	NA
57	H	untreated	V7	46	SDS-043-009	SDS-043	3.06	Male	Rank 2	2.04185126	8	0	0	NA	Ivermectin	<11	>5	NA		Safely Managed	NA
58	H	untreated	V7	46	AEX-012-005	AEX-012	2.47	Female	Rank 2	1.994741945	6	0	0	NA	Ivermectin	<11	>5	1	Open defecation	Safely Managed	YES
59	H	treated	V7	46	AEX-020-002	AEX-020	22.92	Male	Rank 1	3.927037965	12	NA	NA	NA	Ivermectin	11-29	>5	NA		Unimproved	NA
60	H	treated	V7	46	AEX-020-008	AEX-020	6.3	Female	Rank 1	3.927037965	12	NA	NA	NA	Ivermectin	<11	>5	NA		Unimproved	NA
61	H	treated	V7	46	AEX-035-006	AEX-035	5.29	Male	Rank 5	1.001482259	7	0	0	NA	Ivermectin	<11	>5	1	Open defecation	Unimproved	YES
62	H	untreated	V7	46	AEX-035-007	AEX-035	3.29	Female	Rank 5	1.001482259	7	0	0	NA	Ivermectin	<11	>5	1	Open defecation	Unimproved	YES
63	H	untreated	V7	46	AEX-033-004	AEX-033	4.52	Female	Rank 5	1.147126538	5	0	0	NA	Ivermectin	<11	<5	1	Open defecation	Unimproved	YES
64	H	untreated	V7	46	AEX-033-005	AEX-033	1.89	Female	Rank 5	1.147126538	5	0	0	NA	Ivermectin	<11	<5	1	Open defecation	Unimproved	YES
65	H	untreated	V7	46	AEX-031-004	AEX-031	2.31	Male	Rank 2	2.092770416	4	0	0	NA	Ivermectin	<11	<5	1	Open defecation	Unimproved	YES
66	H	untreated	V7	46	AEX-031-003	AEX-031	5.24	Female	Rank 2	2.092770416	4	NA	NA	NA	Ivermectin	<11	<5	1	Open defecation	Unimproved	YES
67	H	treated	V7	46	AEX-040-001	AEX-040	27.06	Male	Rank 3	1.685615258	5	NA	NA	NA	Ivermectin	11-29	<5	NA		Safely Managed	NA
68	H	untreated	V7	46	AEX-040-004	AEX-040	4.5	Female	Rank 3	1.685615258	5	0	0	NA	Ivermectin	<11	<5	NA		Safely Managed	NA
69	H	untreated	V7	16	XMI-037-003	XMI-037	4.76	Female	Rank 5	0.687664027	3	0	0	NA	Ivermectin	<11	<5	1	Open defecation	Safely Managed	YES
70	H	untreated	V7	16	XMI-037-004	XMI-037	3.06	Female	Rank 5	0.687664027	3	0	0	NA	Ivermectin	<11	<5	1	Open defecation	Safely Managed	YES
71	H	treated	V7	16	XMI-080-007	XMI-080	5.31	Female	Rank 5	1.093499224	6	0	0	NA	Ivermectin	<11	>5	1	Open defecation	Safely Managed	YES
72	H	untreated	V7	16	XMI-079-004	XMI-079	2.24	Male	Rank 3	1.619951645	4	0	0	NA	Ivermectin	<11	<5	1	Open defecation	Unimproved	YES
73	H	untreated	V7	16	XMI-077-006	XMI-077	2.78	Male	Rank 4	1.59892602	7	0	0	NA	Ivermectin	<11	>5	1	Open defecation	Unimproved	YES
74	H	treated	V7	16	XMI-101-003	XMI-101	5.12	Female	Rank 4	1.346430246	5	0	0	NA	Ivermectin	<11	<5	0	Unimproved	Unimproved	NA
75	H	treated	V7	16	XMI-101-004	XMI-101	3.02	Female	Rank 4	1.346430246	5	0	0	NA	Ivermectin	<11	<5	0	Unimproved	Unimproved	YES
76	H	treated	V7	16	XMI-085-011	XMI-085	6.01	Female	Rank 2	2.23133611	5	NA	NA	NA	Ivermectin	<11	<5	0	Unimproved	Unimproved	YES
77	H	treated	V7	16	XMI-084-001	XMI-084	32.43	Female	Rank 3	1.619939769	3	NA	NA	NA	Ivermectin	>29	<5	1	Open defecation	Unimproved	YES
78	H	treated	V7	16	XMI-084-004	XMI-084	4.29	Male	Rank 3	1.619939769	3	0	0	NA	Ivermectin	<11	<5	1	Open defecation	Unimproved	YES
79	H	treated	V7	16	XMI-084-005	XMI-084	6.29	Female	Rank 3	1.619939769	3	NA	NA	NA	Ivermectin	<11	<5	1	Open defecation	Unimproved	YES
80	H	treated	V7	16	XMI-078-004	XMI-078	3.95	Female	Rank 5	0.762709946	4	0	1	Mild	Ivermectin	<11	<5	1	Open defecation	Safely Managed	YES
81	Control	untreated	V7	30	EEE-125-006	EEE-125	3.67	Female	Rank 2	2.149868632	10	1	0	NA	Albendazole	<11	>5	0	Unimproved	Basic	NO
82	Control	untreated	V7	30	EEE-125-012	EEE-125	1.7	Male	Rank 2	2.149868632	10	0	0	NA	Albendazole	<11	>5	0	Unimproved	Basic	NO
83	Control	untreated	V7	30	LSX-019-005	LSX-019	3.82	Male	Rank 2	2.671730688	4	0	0	NA	Albendazole	<11	<5	0	Unimproved	Basic	YES
84	Control	untreated	V7	30	LSX-019-006	LSX-019	2.07	Female	Rank 2	2.671730688	4	0	0	NA	Albendazole	<11	<5	0	Unimproved	Basic	YES
85	Control	treated	V7	145	CUD-025-003	CUD-025	5.33	Female	Rank 2	2.579828816	4	0	0	NA	Albendazole	<11	<5	0	Unimproved	Basic	YES
86	Control	untreated	V7	145	CUD-025-004	CUD-025	2.18	Female	Rank 2	2.579828816	4	0	0	NA	Albendazole	<11	<5	0	Unimproved	Basic	YES
87	Control	treated	V7	145	CUD-092-002	CUD-092	20.72	Female	Rank 4	1.460366329	3	NA	NA	NA	Albendazole	11-29	<5	NA		Safely Managed	NA
88	Control	treated	V7	145	CUD-128-005	CUD-128	5.04	Female	Rank 4	1.373983937	7	0	0	NA	Albendazole	<11	>5	0	Unimproved	Basic	YES
89	Control	treated	V7	145	CUD-141-005	CUD-141	5.42	Male	Rank 2	2.016875774	6	0	0	NA	Albendazole	<11	>5	0	Unimproved	Basic	YES
90	Control	untreated	V7	145	CUD-141-006	CUD-141	2.73	Female	Rank 2	2.016875774	6	0	0	NA	Albendazole	<11	>5	0	Unimproved	Basic	YES
91	Control	untreated	V7	145	CUD-131-003	CUD-131	2.88	Male	Rank 5	0.77948122	4	0	0	NA	Albendazole	<11	<5	0	Unimproved	Basic	YES
92	Control	treated	V7	145	FNX-003-001	FNX-003	28.26	Male	Rank 4	1.580347789	7	NA	NA	NA	Albendazole	11-29	>5	0	Unimproved	Limited	YES
93	Control	treated	V7	145	FNX-003-004	FNX-003	9.35	Male	Rank 4	1.580347789	7	NA	NA	NA	Albendazole	<11	>5	0	Unimproved	Limited	YES
94	H+L	treated	V7	80	NTX-027-001	NTX-027	27.58	Male	Rank 5	1.143821334	4	NA	NA	NA	Ivermectin	11-29	<5	1	Open defecation	NA	YES
95	H+L	untreated	V7	80	NTX-027-004	NTX-027	1.17	Male	Rank 5	1.143821334	4	0	0	NA	Ivermectin	<11	<5	1	Open defecation	NA	YES
96	H+L	untreated	V7	80	NTX-027-003	NTX-027	3.78	Male	Rank 5	1.143821334	4	0	0	NA	Ivermectin	<11	<5	1	Open defecation	NA	YES
97	H+L	treated	V7	80	NTX-008-002	NTX-008	29.33	Female	Rank 4	1.506363912	9	NA	NA	NA	Ivermectin	>29	>5	0	Unimproved	Safely Managed	NO
98	H+L	treated	V7	80	NTX-008-007	NTX-008	5.24	Female	Rank 4	1.506363912	9	0	0	NA	Ivermectin	<11	>5	0	Unimproved	Safely Managed	NO
99	H+L	untreated	V7	80	NTX-008-008	NTX-008	2.31	Female	Rank 4	1.506363912	9	0	0	NA	Ivermectin	<11	>5	0	Unimproved	Safely Managed	NO
100	H+L	treated	V7	80	NTX-004-001	NTX-004	24.33	Female	Rank 4	1.544022932	4	NA	NA	NA	Ivermectin	11-29	<5	1	Open defecation	Limited	YES
101	H+L	untreated	V7	80	NTX-004-003	NTX-004	4.6	Female	Rank 4	1.544022932	4	0	0	NA	Ivermectin	<11	<5	1	Open defecation	Limited	YES
102	H+L	untreated	V7	80	NTX-004-004	NTX-004	1.78	Female	Rank 4	1.544022932	4	0	0	NA	Ivermectin	<11	<5	1	Open defecation	Limited	YES
103	H+L	treated	V7	80	NTX-039-001	NTX-039	38.32	Male	Rank 4	1.56880962	7	NA	NA	NA	Ivermectin	>29	>5	0	Unimproved	NA	YES
104	H+L	untreated	V7	80	NTX-039-006	NTX-039	3.33	Female	Rank 4	1.56880962	7	0	0	NA	Ivermectin	<11	>5	0	Unimproved	NA	YES
105	H+L	untreated	V7	80	NTX-039-007	NTX-039	1.35	Female	Rank 4	1.56880962	7	0	0	NA	Ivermectin	<11	>5	0	Unimproved	NA	YES
106	H+L	untreated	V7	80	NTX-038-004	NTX-038	5.58	Female	Rank 2	2.439570647	5	0	0	NA	Ivermectin	<11	<5	0	Unimproved	NA	YES
107	H+L	untreated	V7	80	NTX-038-005	NTX-038	2.63	Male	Rank 2	2.439570647	5	0	0	NA	Ivermectin	<11	<5	0	Unimproved	NA	YES
108	H+L	treated	V7	80	NTX-010-002	NTX-010	28.33	Female	Rank 2	2.230128628	5	NA	NA	NA	Ivermectin	11-29	<5	1	Open defecation	Surface	YES
109	H+L	treated	V7	80	NTX-010-004	NTX-010	5	Male	Rank 2	2.230128628	5	0	0	NA	Ivermectin	<11	<5	1	Open defecation	Surface	YES
110	H+L	treated	V7	80	NTX-009-006	NTX-009	5.36	Male	Rank 5	1.198261732	4	0	0	NA	Ivermectin	<11	<5	1	Open defecation	Surface	YES
111	H+L	treated	V7	80	NTX-009-007	NTX-009	3.3	Male	Rank 5	1.198261732	4	0	0	NA	Ivermectin	<11	<5	1	Open defecation	Surface	YES
112	H+L	untreated	V7	80	NTX-009-008	NTX-009	1.33	Male	Rank 5	1.198261732	4	0	0	NA	Ivermectin	<11	<5	1	Open defecation	Surface	YES
113	H+L	treated	V7	80	NTX-037-003	NTX-037	7.08	Male	Rank 3	1.957355592	6	NA	NA	NA	Ivermectin	<11	>5	0	Unimproved	NA	YES
114	H+L	untreated	V7	80	NTX-015-003	NTX-015	2.54	Male	Rank 4	1.534969549	3	0	0	NA	Ivermectin	<11	<5	1	Open defecation	Safely Managed	YES
115	H+L	treated	V7	80	NTX-030-008	NTX-030	7.31	Female	Rank 2	2.935771401	11	NA	NA	NA	Ivermectin	<11	>5	1	Open defecation	Basic	YES
116	H+L	treated	V7	80	NTX-029-002	NTX-029	20.8	Female	Rank 5	1.307071016	5	NA	NA	NA	Ivermectin	11-29	<5	1	Open defecation	NA	YES
117	H+L	untreated	V7	80	NTX-029-004	NTX-029	5.31	Male	Rank 5	1.307071016	5	0	0	NA	Ivermectin	<11	<5	1	Open defecation	NA	YES
118	H+L	untreated	V7	80	NTX-022-003	NTX-022	3.25	Male	Rank 5	1.144589183	3	0	0	NA	Ivermectin	<11	<5	0	Unimproved	Surface	YES
119	H+L	untreated	V7	80	NTX-017-006	NTX-017	0.77	Male	Rank 3	1.924686112	6	0	1	Mild	Ivermectin	<11	>5	1	Open defecation	Safely Managed	YES
120	H+L	treated	V7	80	NTX-017-005	NTX-017	13.79	Male	Rank 3	1.924686112	6	NA	NA	NA	Ivermectin	11-29	>5	1	Open defecation	Safely Managed	NO
121	H+L	treated	V7	90	RFX-018-005	RFX-018	5.45	Male	Rank 3	1.921804834	6	0	0	NA	Ivermectin	<11	>5	0	Unimproved	Basic	YES
122	H+L	untreated	V7	90	RFX-018-006	RFX-018	3.32	Male	Rank 3	1.921804834	6	0	0	NA	Ivermectin	<11	>5	0	Unimproved	Basic	YES
123	H+L	treated	V7	90	RFX-018-001	RFX-018	34.45	Male	Rank 3	1.921804834	6	NA	NA	NA	Ivermectin	>29	>5	0	Unimproved	Basic	YES
124	H+L	treated	V7	21	NXX-012-001	NXX-012	32.06	Male	Rank 5	1.284371116	5	NA	NA	NA	Ivermectin	>29	<5	1	Open defecation	Unimproved	YES
125	H+L	treated	V7	21	NXX-012-005	NXX-012	5.07	Male	Rank 5	1.284371116	5	0	0	NA	Ivermectin	<11	<5	1	Open defecation	Unimproved	YES
126	H+L	untreated	V7	21	NXX-012-006	NXX-012	2.57	Female	Rank 5	1.284371116	5	0	0	NA	Ivermectin	<11	<5	1	Open defecation	Unimproved	YES
127	Control	treated	V7	127	XOU-031-003	XOU-031	4.22	Male	Rank 4	1.423149303	4	0	0	NA	Albendazole	<11	<5	1	Open defecation	Basic	YES
128	Control	untreated	V7	127	XOU-031-004	XOU-031	1.6	Female	Rank 4	1.423149303	4	0	0	NA	Albendazole	<11	<5	1	Open defecation	Basic	YES
129	Control	untreated	V7	127	XOU-036-004	XOU-036	4.86	Male	Rank 3	1.703285524	4	0	0	NA	Albendazole	<11	<5	0	Unimproved	Basic	YES
130	Control	untreated	V7	127	XOU-014-003	XOU-014	4.21	Male	Rank 3	1.724311149	4	0	0	NA	Albendazole	<11	<5	1	Open defecation	Basic	YES
131	Control	untreated	V7	127	XOU-014-004	XOU-014	1.71	Female	Rank 3	1.724311149	4	0	0	NA	Albendazole	<11	<5	1	Open defecation	Basic	YES
132	Control	treated	V7	127	XOU-027-002	XOU-027	62.46	Female	Rank 3	1.685356237	3	NA	NA	NA	Albendazole	>29	<5	1	Open defecation	Basic	YES
133	Control	untreated	V7	127	XOU-027-005	XOU-027	4.47	Male	Rank 3	1.685356237	3	0	0	NA	Albendazole	<11	<5	1	Open defecation	Basic	YES
134	Control	treated	V7	127	XOU-021-002	XOU-021	21.55	Female	Rank 4	1.383192588	4	NA	NA	NA	Albendazole	11-29	<5	1	Open defecation	Unimproved	YES
135	Control	treated	V7	127	XOU-021-003	XOU-021	7.4	Female	Rank 4	1.383192588	4	NA	NA	NA	Albendazole	<11	<5	1	Open defecation	Unimproved	YES
136	Control	untreated	V7	127	XOU-021-004	XOU-021	4.47	Male	Rank 4	1.383192588	4	0	0	NA	Albendazole	<11	<5	1	Open defecation	Unimproved	YES
137	Control	untreated	V7	127	XOU-038-002	XOU-038	5.22	Male	Rank 3	1.64597733	3	0	0	NA	Albendazole	<11	<5	1	Open defecation	Unimproved	YES
138	Control	untreated	V7	127	XOU-038-003	XOU-038	2.4	Female	Rank 3	1.64597733	3	0	0	NA	Albendazole	<11	<5	1	Open defecation	Unimproved	YES
139	Control	treated	V7	127	XOU-024-001	XOU-024	26.34	Male	Rank 4	1.486406916	5	NA	NA	NA	Albendazole	11-29	<5	1	Open defecation	Basic	YES
140	Control	untreated	V7	127	XOU-024-005	XOU-024	5.47	Female	Rank 4	1.486406916	5	0	0	NA	Albendazole	<11	<5	1	Open defecation	Basic	YES
141	Control	untreated	V7	127	LIC-002-005	LIC-002	5.3	Female	Rank 2	1.994173105	5	0	0	NA	Albendazole	<11	<5	1	Open defecation	Basic	YES
142	Control	treated	V7	127	XOU-029-001	XOU-029	29.71	Male	Rank 3	1.712767575	5	NA	NA	NA	Albendazole	>29	<5	1	Open defecation	Basic	YES
143	Control	untreated	V7	127	XOU-029-005	XOU-029	4.93	Female	Rank 3	1.712767575	5	0	0	NA	Albendazole	<11	<5	1	Open defecation	Basic	YES
144	Control	treated	V7	127	XOU-025-001	XOU-025	28.97	Male	Rank 4	1.486406916	5	NA	NA	NA	Albendazole	11-29	<5	1	Open defecation	Basic	YES
145	Control	untreated	V7	127	XOU-025-005	XOU-025	2.8	Male	Rank 4	1.486406916	5	0	0	NA	Albendazole	<11	<5	1	Open defecation	Basic	YES
146	Control	treated	V7	127	LIC-009-003	LIC-009	2.85	Male	Rank 3	1.70311156	4	0	0	NA	Albendazole	<11	<5	1	Open defecation	Basic	YES
147	Control	untreated	V7	127	LIC-009-004	LIC-009	0.98	Male	Rank 3	1.70311156	4	0	0	NA	Albendazole	<11	<5	1	Open defecation	Basic	YES
148	H+L	treated	V7	51	MUO-007-001	MUO-007	29.33	Male	Rank 3	1.677624557	6	NA	NA	NA	Ivermectin	>29	>5	0	Unimproved	Unimproved	YES
149	H+L	treated	V7	51	MUO-007-004	MUO-007	6.89	Female	Rank 3	1.677624557	6	NA	NA	NA	Ivermectin	<11	>5	0	Unimproved	Unimproved	NO
150	H+L	treated	V7	51	MUO-007-005	MUO-007	4.95	Male	Rank 3	1.677624557	6	1	0	NA	Ivermectin	<11	>5	0	Unimproved	Unimproved	NO
151	H+L	untreated	V7	51	MUO-007-006	MUO-007	4.95	Male	Rank 3	1.677624557	6	1	0	NA	Ivermectin	<11	>5	0	Unimproved	Unimproved	NO
152	H+L	untreated	V7	51	MUO-011-004	MUO-011	1.76	Female	Rank 4	1.389714797	1	1	0	NA	Ivermectin	<11	<5	0	Unimproved	Unimproved	NO
153	H+L	treated	V7	51	MUO-005-006	MUO-005	5.45	Male	Rank 2	1.98835093	7	NA	NA	NA	Ivermectin	<11	>5	1	Open defecation	Unimproved	YES
154	H+L	treated	V7	51	MUO-005-007	MUO-005	1.82	Male	Rank 2	1.98835093	7	NA	NA	NA	Ivermectin	<11	>5	1	Open defecation	Unimproved	NO
155	H+L	untreated	V7	51	MUO-036-005	MUO-036	4.31	Male	Rank 5	1.30959183	6	0	0	NA	Ivermectin	<11	>5	1	Open defecation	Safely Managed	YES
156	H+L	untreated	V7	51	MUO-017-004	MUO-017	3.4	Male	Rank 4	1.349030927	5	0	0	NA	Ivermectin	<11	<5	1	Open defecation	Unimproved	YES
157	H+L	treated	V7	51	MUO-019-012	MUO-019	4.16	Female	Rank 2	2.065862144	7	0	0	NA	Ivermectin	<11	>5	0	Unimproved	Unimproved	YES
158	H+L	untreated	V7	51	MUO-004-007	MUO-004	4.3	Male	Rank 3	1.818370835	5	1	0	NA	Ivermectin	<11	<5	0	Unimproved	Unimproved	NO
159	H+L	treated	V7	51	MUO-009-001	MUO-009	32.33	Male	Rank 3	1.795749093	6	NA	NA	NA	Ivermectin	>29	>5	1	Open defecation	Unimproved	YES
160	H+L	treated	V7	51	MUO-009-003	MUO-009	13.3	Female	Rank 3	1.795749093	6	NA	NA	NA	Ivermectin	11-29	>5	1	Open defecation	Unimproved	YES
161	H+L	untreated	V7	51	MUO-009-005	MUO-009	4.48	Female	Rank 3	1.795749093	6	1	0	NA	Ivermectin	<11	>5	1	Open defecation	Unimproved	YES
162	H+L	treated	V7	51	MUO-034-003	MUO-034	11.3	Male	Rank 4	1.605005597	5	NA	NA	NA	Ivermectin	11-29	<5	1	Open defecation	Unimproved	YES
163	H+L	untreated	V7	51	MUO-034-006	MUO-034	3.9	Female	Rank 4	1.605005597	5	1	0	NA	Ivermectin	<11	<5	1	Open defecation	Unimproved	YES
164	H	treated	V7	67	MRX-003-001	MRX-003	27.33	Male	Rank 5	1.30982452	5	NA	NA	NA	Ivermectin	11-29	<5	1	Open defecation	Unimproved	YES
165	H	untreated	V7	67	MRX-003-004	MRX-003	4.73	Female	Rank 5	1.30982452	5	0	0	NA	Ivermectin	<11	<5	1	Open defecation	Unimproved	NO
166	H	untreated	V7	67	MRX-003-005	MRX-003	2.29	Male	Rank 5	1.30982452	5	0	0	NA	Ivermectin	<11	<5	1	Open defecation	Unimproved	NO
167	H	treated	V7	67	CHA-004-002	CHA-004	45.32	Female	Rank 2	2.969663497	3	NA	NA	NA	Ivermectin	>29	<5	0	Unimproved	Limited	YES
168	H	treated	V7	67	CHA-005-004	CHA-004	14.29	Male	Rank 2	2.969663497	3	NA	NA	NA	Ivermectin	11-29	<5	0	Unimproved	Limited	NO
169	H	treated	V7	67	CHA-034-002	CHA-034	25.16	Female	Rank 2	2.279680071	5	NA	NA	NA	Ivermectin	11-29	<5	0	Unimproved	Basic	YES
170	H	treated	V7	67	CHA-010-007	CHA-010	5.3	Female	Rank 3	1.788299424	8	0	0	NA	Ivermectin	<11	>5	0	Unimproved	Basic	YES
171	H	untreated	V7	67	CHA-010-008	CHA-010	2.69	Female	Rank 3	1.788299424	8	0	1	Very mild	Ivermectin	<11	>5	0	Unimproved	Basic	NO
172	H	untreated	V7	67	CHA-062-002	CHA-062	1.93	Female	Rank 5	0.972148804	2	0	0	NA	Ivermectin	<11	<5	1	Open defecation	Unimproved	YES
173	H	treated	V7	67	CHA-061-002	CHA-061	40.66	Female	Rank 1	3.885758813	8	NA	NA	NA	Ivermectin	>29	>5	1	Open defecation	Unimproved	YES
174	H	treated	V7	67	CHA-061-003	CHA-061	16.68	Male	Rank 1	3.885758813	8	NA	NA	NA	Ivermectin	11-29	>5	1	Open defecation	Unimproved	YES
175	H	untreated	V7	67	CHA-061-006	CHA-061	4.66	Male	Rank 1	3.885758813	8	0	0	NA	Ivermectin	<11	>5	1	Open defecation	Unimproved	YES
176	H	treated	V7	67	CHA-011-005	CHA-011	5.23	Female	Rank 4	1.3482987	5	0	0	NA	Ivermectin	<11	<5	1	Open defecation	Unimproved	YES
177	H	untreated	V7	67	CHA-011-006	CHA-011	2.69	Female	Rank 4	1.3482987	5	0	0	NA	Ivermectin	<11	<5	1	Open defecation	Unimproved	YES
178	H+L	treated	V7	140	MAH-024-001	MAH-024	52.76	Male	Rank 2	2.127437417	10	NA	NA	NA	Ivermectin	>29	>5	1	Open defecation	Basic	YES
179	H+L	treated	V7	140	MAH-024-002	MAH-024	49.05	Female	Rank 2	2.127437417	10	NA	NA	NA	Ivermectin	>29	>5	1	Open defecation	Basic	YES
180	H+L	treated	V7	140	MAH-024-004	MAH-024	19.44	Male	Rank 2	2.127437417	10	NA	NA	NA	Ivermectin	11-29	>5	1	Open defecation	Basic	YES
181	H+L	treated	V7	140	MAH-024-009	MAH-024	5.01	Female	Rank 2	2.127437417	10	0	0	NA	Ivermectin	<11	>5	1	Open defecation	Basic	YES
182	H+L	untreated	V7	140	MAH-024-010	MAH-024	3.73	Male	Rank 2	2.127437417	10	0	0	NA	Ivermectin	<11	>5	1	Open defecation	Basic	YES
183	H+L	treated	V7	140	MAH-039-004	MAH-039	5.31	Male	Rank 3	1.762551629	3	0	0	NA	Ivermectin	<11	<5	0	Unimproved	Basic	NO
184	H+L	untreated	V7	140	MAH-039-005	MAH-039	3.3	Female	Rank 3	1.762551629	3	0	0	NA	Ivermectin	<11	<5	0	Unimproved	Basic	NA
185	H+L	untreated	V7	140	MAH-040-003	MAH-040	6.31	Female	Rank 2	2.026176681	4	0	0	NA	Ivermectin	<11	<5	1	Open defecation	Basic	YES
186	H+L	treated	V7	140	MAH-014-001	MAH-014	31.67	Male	Rank 2	3.13128876	5	NA	NA	NA	Ivermectin	>29	<5	0	Unimproved	Basic	YES
187	H+L	treated	V7	140	MAH-014-003	MAH-014	2.85	Male	Rank 2	3.13128876	5	0	0	NA	Ivermectin	<11	<5	0	Unimproved	Basic	YES
188	H+L	treated	V7	140	MAH-044-001	MAH-044	27.51	Male	Rank 3	1.729641724	4	NA	NA	NA	Ivermectin	11-29	<5	1	Open defecation	Basic	YES
189	H+L	untreated	V7	140	MAH-044-003	MAH-044	2.86	Male	Rank 3	1.729641724	4	0	0	NA	Ivermectin	<11	<5	1	Open defecation	Basic	YES
190	H+L	treated	V7	140	MAH-032-004	MAH-032	6.45	Male	Rank 4	1.426040665	7	NA	NA	NA	Ivermectin	<11	>5	1	Open defecation	Basic	YES
191	H+L	untreated	V7	140	MAH-032-005	MAH-032	2.72	Male	Rank 4	1.426040665	7	0	0	NA	Ivermectin	<11	>5	1	Open defecation	Basic	YES
192	H+L	treated	V7	140	MAH-025-003	MAH-025	4.52	Female	Rank 3	1.811550865	4	0	0	NA	Ivermectin	<11	<5	0	Unimproved	Basic	YES
193	H+L	untreated	V7	140	MAH-025-004	MAH-025	1	Male	Rank 3	1.811550865	4	0	0	NA	Ivermectin	<11	<5	0	Unimproved	Basic	YES
194	H+L	untreated	V7	140	MAH-023-003	MAH-023	2.75	Female	Rank 2	2.123829339	4	0	0	NA	Ivermectin	<11	<5	1	Open defecation	Basic	YES
195	H+L	treated	V7	140	MAH-021-001	MAH-021	28.42	Male	Rank 3	1.943813071	3	NA	NA	NA	Ivermectin	11-29	<5	1	Open defecation	Basic	YES
196	H+L	untreated	V7	140	MAH-021-005	MAH-021	3.36	Male	Rank 3	1.943813071	3	0	0	NA	Ivermectin	<11	<5	1	Open defecation	Basic	NA
197	H+L	untreated	V7	140	MAH-013-003	MAH-013	4.25	Female	Rank 4	1.453424939	3	0	1	Mild	Ivermectin	<11	<5	1	Open defecation	Basic	YES
198	H+L	untreated	V7	140	MAH-012-003	MAH-012	2.92	Female	Rank 2	2.463081766	3	0	0	NA	Ivermectin	<11	<5	1	Open defecation	Basic	NA
199	H+L	untreated	V7	140	MAH-008-004	MAH-008	1.94	Male	Rank 3	1.905245732	3	0	0	NA	Ivermectin	<11	<5	1	Open defecation	Limited	YES
200	H	treated	V7	88	RAP-015-002	RAP-015	23.49	Female	Rank 2	2.296562587	2	NA	NA	NA	Ivermectin	11-29	<5	1	Open defecation	Basic	YES
201	H	untreated	V7	88	RAP-022-003	RAP-022	4.5	Female	Rank 3	1.637404774	3	0	0	NA	Ivermectin	<11	<5	1	Open defecation	Safely Managed	YES
202	H	untreated	V7	88	RAP-022-004	RAP-022	2.17	Female	Rank 3	1.637404774	3	0	0	NA	Ivermectin	<11	<5	1	Open defecation	Safely Managed	YES
203	H	untreated	V7	88	RAP-063-005	RAP-063	5.3	Female	Rank 3	1.768770199	6	0	0	NA	Ivermectin	<11	>5	1	Open defecation	Unimproved	YES
204	H	untreated	V7	88	RAP-065-003	RAP-065	1.76	Male	Rank 5	1.075782311	3	0	0	NA	Ivermectin	<11	<5	0	Unimproved	Safely Managed	YES
205	H	untreated	V7	88	RAP-072-003	RAP-072	3.47	Female	Rank 5	1.111399477	3	0	0	NA	Ivermectin	<11	<5	1	Open defecation	Safely Managed	YES
206	H	untreated	V7	88	RAP-017-005	RAP-017	4.3	Male	Rank 5	0.86099898	6	0	0	NA	Ivermectin	<11	>5	1	Open defecation	Basic	YES
207	H	treated	V7	88	RAP-017-002	RAP-017	26.3	Female	Rank 5	0.86099898	6	NA	NA	NA	Ivermectin	11-29	>5	1	Open defecation	Basic	YES
208	H	untreated	V7	88	RAP-010-004	RAP-010	4.11	Female	Rank 4	1.583140556	5	0	0	NA	Ivermectin	<11	<5	0	Unimproved	Basic	NO
209	H	untreated	V7	88	RAP-010-005	RAP-010	1.02	Male	Rank 4	1.583140556	5	0	0	NA	Ivermectin	<11	<5	0	Unimproved	Basic	NO
210	H	treated	V7	88	RAP-009-004	RAP-009	12.51	Female	Rank 5	0.967850475	5	NA	NA	NA	Ivermectin	11-29	<5	0	Unimproved	Basic	NO
211	H	treated	V7	88	RAP-009-001	RAP-009	70.3	Male	Rank 5	0.967850475	5	NA	NA	NA	Ivermectin	>29	<5	0	Unimproved	Basic	NO
212	H	untreated	V7	88	RAP-008-003	RAP-008	3.39	Female	Rank 5	0.810175692	4	0	0	NA	Ivermectin	<11	<5	0	Unimproved	Limited	YES
213	H	untreated	V7	88	RAP-075-004	RAP-075	2.5	Female	Rank 3	1.724299274	4	0	0	NA	Ivermectin	<11	<5	1	Open defecation	Basic	YES
214	H	treated	V7	88	RAP-075-003	RAP-075	5.3	Male	Rank 3	1.724299274	4	0	0	NA	Ivermectin	<11	<5	1	Open defecation	Basic	YES
215	H	untreated	V7	88	RAP-014-008	RAP-014	2.88	Female	Rank 2	3.09918613	7	0	0	NA	Ivermectin	<11	>5	0	Unimproved	Basic	NO
216	H	treated	V7	88	RAP-014-002	RAP-014	29.06	Female	Rank 2	3.09918613	7	NA	NA	NA	Ivermectin	>29	>5	0	Unimproved	Basic	NO
217	H	untreated	V7	88	RAP-024-003	RAP-024	3.48	Male	Rank 2	2.917944697	3	0	0	NA	Ivermectin	<11	<5	1	Open defecation	Safely Managed	YES
218	H	untreated	V7	88	RAP-023-003	RAP-023	4.29	Female	Rank 5	1.219838782	4	0	0	NA	Ivermectin	<11	<5	1	Open defecation	Safely Managed	YES
219	H	untreated	V7	88	RAP-019-004	RAP-019	3.64	Female	Rank 5	0.815332539	4	0	0	NA	Ivermectin	<11	<5	0	Unimproved	Safely Managed	NO
220	H	treated	V7	88	RAP-019-001	RAP-019	28.8	Male	Rank 5	0.815332539	4	NA	NA	NA	Ivermectin	11-29	<5	0	Unimproved	Safely Managed	NO
221	H	untreated	V7	88	RAP-026-003	RAP-026	2.87	Female	Rank 5	1.284434581	3	0	0	NA	Ivermectin	<11	<5	1	Open defecation	Safely Managed	YES
222	H	treated	V7	88	RAP-026-002	RAP-026	20.28	Female	Rank 5	1.284434581	3	NA	NA	NA	Ivermectin	11-29	<5	1	Open defecation	Safely Managed	YES
223	H	untreated	V7	88	RAP-027-007	RAP-027	1.74	Male	Rank 2	2.037595697	6	0	0	NA	Ivermectin	<11	>5	0	Unimproved	Unimproved	YES
224	H	treated	V7	88	RAP-027-004	RAP-027	15.61	Male	Rank 2	2.037595697	6	NA	NA	NA	Ivermectin	11-29	>5	0	Unimproved	Unimproved	YES
225	H	untreated	V7	88	RAP-028-005	RAP-028	2.29	Male	Rank 2	2.430409675	5	0	0	NA	Ivermectin	<11	<5	0	Unimproved	Safely Managed	YES
226	H	treated	V7	88	RAP-028-003	RAP-028	9.29	Male	Rank 2	2.430409675	5	NA	NA	NA	Ivermectin	<11	<5	0	Unimproved	Safely Managed	YES
227	H	treated	V7	88	RAP-028-001	RAP-028	29.48	Female	Rank 2	2.430409675	5	NA	NA	NA	Ivermectin	>29	<5	0	Unimproved	Safely Managed	YES
228	Control	treated	V7	117	XJN-008-003	XJN-008	4.49	Female	Rank 4	1.460370658	4	0	0	NA	Albendazole	<11	<5	0	Unimproved	Limited	NO
229	Control	untreated	V7	117	XJN-008-004	XJN-008	3.34	Female	Rank 4	1.460370658	4	0	0	NA	Albendazole	<11	<5	0	Unimproved	Limited	NO
230	Control	treated	V7	117	XJN-007-004	XJN-007	5.48	Female	Rank 5	1.305449706	5	0	0	NA	Albendazole	<11	<5	0	Unimproved	Limited	NA
231	Control	untreated	V7	117	XJN-007-005	XJN-007	3	Male	Rank 5	1.305449706	5	0	0	NA	Albendazole	<11	<5	0	Unimproved	Limited	NO
232	Control	treated	V7	117	XJN-005-001	XJN-005	32.31	Male	Rank 4	1.496578168	5	NA	NA	NA	Albendazole	>29	<5	1	Open defecation	Unimproved	YES
233	Control	treated	V7	117	XJN-005-005	XJN-005	4.07	Female	Rank 4	1.496578168	5	0	0	NA	Albendazole	<11	<5	1	Open defecation	Unimproved	NO
234	Control	untreated	V7	117	XJN-003-003	XJN-003	2.79	Female	Rank 5	1.116205273	3	0	0	NA	Albendazole	<11	<5	0	Unimproved	Unimproved	YES
235	Control	treated	V7	117	XJN-020-003	XJN-020	4.64	Female	Rank 3	1.724299274	4	0	0	NA	Albendazole	<11	<5	0	Unimproved	Basic	YES
236	Control	untreated	V7	117	XJN-020-004	XJN-020	1.85	Female	Rank 3	1.724299274	4	0	0	NA	Albendazole	<11	<5	0	Unimproved	Basic	YES
237	Control	treated	V7	117	XJN-014-003	XJN-014	5.9	Male	Rank 3	1.737071357	4	NA	NA	NA	Albendazole	<11	<5	1	Open defecation	Basic	NO
238	Control	untreated	V7	117	XJN-014-004	XJN-014	2.9	Female	Rank 3	1.737071357	4	0	0	NA	Albendazole	<11	<5	1	Open defecation	Basic	NO
239	Control	untreated	V7	117	XJN-013-009	XJN-013	4.49	Female	Rank 3	1.806717877	6	0	0	NA	Albendazole	<11	>5	1	Open defecation	Basic	NO
240	Control	untreated	V7	117	XJN-021-014	XJN-021	5.75	Male	Rank 3	1.80854921	3	0	0	NA	Albendazole	<11	<5	1	Open defecation	Basic	NO
241	Control	treated	V7	117	XJN-023-001	XJN-023	30.3	Male	Rank 5	1.157974551	5	NA	NA	NA	Albendazole	>29	<5	1	Open defecation	Limited	NO
242	Control	untreated	V7	117	XJN-023-004	XJN-023	3.3	Female	Rank 5	1.157974551	5	0	0	NA	Albendazole	<11	<5	1	Open defecation	Limited	NO
243	Control	treated	V7	117	XJN-028-001	XJN-028	25.16	Male	Rank 5	1.116205273	3	NA	NA	NA	Albendazole	11-29	<5	0	Unimproved	Unimproved	YES
244	Control	treated	V7	117	XJN-028-002	XJN-028	23.24	Female	Rank 5	1.116205273	3	NA	NA	NA	Albendazole	11-29	<5	0	Unimproved	Unimproved	YES
245	Control	treated	V7	117	XJN-028-003	XJN-028	2.52	Female	Rank 5	1.116205273	3	0	0	NA	Albendazole	<11	<5	0	Unimproved	Unimproved	YES
246	Control	treated	V7	117	MBA-011-003	MBA-011	5.43	Male	Rank 3	1.637404774	4	0	0	NA	Albendazole	<11	<5	1	Open defecation	Safely Managed	YES
247	Control	treated	V7	117	XJN-004-012	XJN-004	5.33	Female	Rank 1	5.183707543	9	0	0	NA	Albendazole	<11	>5	0	Unimproved	Limited	YES
248	Control	untreated	V7	65	MMX-018-004	MMX-018	3.1	Male	Rank 4	1.581825305	7	0	0	NA	Albendazole	<11	>5	0	Unimproved	Limited	YES
249	Control	untreated	V7	65	MMX-021-003	MMX-021	2.43	Male	Rank 3	1.727714187	4	0	0	NA	Albendazole	<11	<5	0	Unimproved	Limited	YES
250	Control	treated	V7	65	MMX-025-007	MMX-025	5.75	Female	Rank 2	2.754026134	7	0	0	NA	Albendazole	<11	>5	0	Unimproved	Basic	NO
251	Control	untreated	V7	65	MMX-025-008	MMX-025	2.98	Female	Rank 2	2.754026134	7	0	0	NA	Albendazole	<11	>5	0	Unimproved	Basic	YES
252	Control	treated	V7	65	MMX-025-005	MMX-025	13.49	Male	Rank 2	2.754026134	7	NA	NA	NA	Albendazole	11-29	>5	0	Unimproved	Basic	YES
253	Control	treated	V7	65	MMX-025-004	MMX-025	16.29	Female	Rank 2	2.754026134	7	NA	NA	NA	Albendazole	11-29	>5	0	Unimproved	Basic	NO
254	Control	treated	V7	65	MMX-026-001	MMX-026	70.31	Male	Rank 3	1.967957956	8	NA	NA	NA	Albendazole	>29	>5	0	Unimproved	Basic	YES
255	Control	treated	V7	65	MMX-013-003	MMX-013	3.66	Female	Rank 2	2.788258668	6	0	0	NA	Albendazole	<11	>5	0	Unimproved	Basic	YES
256	Control	treated	V7	65	MMX-013-006	MMX-013	10.31	Female	Rank 2	2.788258668	6	NA	NA	NA	Albendazole	<11	>5	0	Unimproved	Basic	YES
257	Control	untreated	V7	65	MMX-016-004	MMX-016	3.22	Male	Rank 5	1.30936847	4	0	0	NA	Albendazole	<11	<5	0	Unimproved	Basic	NO
258	Control	untreated	V7	65	MMX-016-003	MMX-016	5.23	Female	Rank 5	1.30936847	4	1	0	NA	Albendazole	<11	<5	0	Unimproved	Basic	YES
259	Control	untreated	V7	65	MMX-035-004	MMX-035	3.33	Male	Rank 3	1.902011221	4	0	0	NA	Albendazole	<11	<5	0	Unimproved	Basic	YES
260	Control	treated	V7	65	MMX-036-003	MMX-036	5.16	Female	Rank 4	1.45078975	5	1	0	NA	Albendazole	<11	<5	1	Open defecation	Basic	YES
261	Control	untreated	V7	65	MMX-036-004	MMX-036	2.66	Female	Rank 4	1.45078975	5	1	0	NA	Albendazole	<11	<5	1	Open defecation	Basic	YES
262	Control	untreated	V7	65	MMX-034-007	MMX-034	5.22	Male	Rank 4	1.408307833	5	0	0	NA	Albendazole	<11	<5	0	Unimproved	Limited	YES
263	Control	treated	V7	65	MMX-034-004	MMX-034	15.47	Male	Rank 4	1.408307833	5	NA	NA	NA	Albendazole	11-29	<5	0	Unimproved	Limited	NO
264	Control	untreated	V7	65	MMX-028-009	MMX-028	2.05	Male	Rank 1	5.228361935	7	0	0	NA	Albendazole	<11	>5	0	Unimproved	Limited	YES
265	Control	untreated	V7	65	MMX-032-009	MMX-032	2.9	Male	Rank 3	1.976603744	7	0	0	NA	Albendazole	<11	>5	0	Unimproved	Basic	YES
266	Control	treated	V7	65	MMX-032-001	MMX-032	43.3	Male	Rank 3	1.976603744	7	NA	NA	NA	Albendazole	>29	>5	0	Unimproved	Basic	YES
267	Control	treated	V7	65	MMX-032-005	MMX-032	15.3	Male	Rank 3	1.976603744	7	NA	NA	NA	Albendazole	11-29	>5	0	Unimproved	Basic	NA
268	Control	treated	V7	65	MMX-032-008	MMX-032	5.89	Male	Rank 3	1.976603744	7	NA	NA	NA	Albendazole	<11	>5	0	Unimproved	Basic	YES
269	Control	treated	V7	65	MMX-037-005	MMX-037	5.34	Male	Rank 3	1.669653666	3	0	0	NA	Albendazole	<11	<5	1	Open defecation	Basic	YES
270	Control	treated	V7	65	MMX-040-004	MMX-040	12.59	Male	Rank 4	1.504321501	7	NA	NA	NA	Albendazole	11-29	>5	1	Open defecation	Unimproved	YES
271	Control	treated	V7	65	MMX-042-005	MMX-042	18.29	Female	Rank 4	1.453424939	5	NA	NA	NA	Albendazole	11-29	<5	1	Open defecation	Basic	NO
272	H	untreated	V7	158	ONA-054-003	ONA-054	5.29	Female	Rank 2	2.069858859	3	0	0	NA	Ivermectin	<11	<5	1	Open defecation	Basic	YES
273	H	treated	V7	158	SOA-007-004	SOA-007	7.31	Female	Rank 2	2.112094461	5	NA	NA	NA	Ivermectin	<11	<5	0	Unimproved	Basic	NO
274	H	treated	V7	158	SOA-007-005	SOA-007	5.31	Male	Rank 2	2.112094461	5	0	0	NA	Ivermectin	<11	<5	0	Unimproved	Basic	NO
275	H	treated	V7	158	SOA-005-004	SOA-005	18.31	Female	Rank 2	2.015686086	7	NA	NA	NA	Ivermectin	11-29	>5	1	Open defecation	Basic	NA
276	H	treated	V7	158	SOA-002-005	SOA-002	6.32	Male	Rank 1	4.752049953	6	NA	NA	NA	Ivermectin	<11	>5	1	Open defecation	Basic	NO
277	H	treated	V7	158	ONA-053-001	ONA-053	47.78	Male	Rank 1	5.575886781	10	NA	NA	NA	Ivermectin	>29	>5	1	Open defecation	Basic	NA
278	H	treated	V7	158	ONA-053-009	ONA-053	5.17	Male	Rank 1	5.575886781	10	0	0	NA	Ivermectin	<11	>5	1	Open defecation	Basic	NO
279	H	untreated	V7	158	ONA-053-010	ONA-053	2.31	Male	Rank 1	5.575886781	10	0	0	NA	Ivermectin	<11	>5	1	Open defecation	Basic	NO
280	H	treated	V7	158	ONA-055-002	ONA-055	29.15	Female	Rank 3	1.831954626	7	NA	NA	NA	Ivermectin	>29	>5	1	Open defecation	Basic	YES
281	H	untreated	V7	158	ONA-055-006	ONA-055	3.69	Male	Rank 3	1.831954626	7	1	0	NA	Ivermectin	<11	>5	1	Open defecation	Basic	YES
282	H	untreated	V7	158	ONA-056-005	ONA-056	3.64	Female	Rank 5	1.205189547	6	0	0	NA	Ivermectin	<11	>5	0	Unimproved	Basic	YES
283	H	untreated	V7	158	ONA-036-007	ONA-036	5.3	Female	Rank 2	2.711342683	8	0	0	NA	Ivermectin	<11	>5	0	Unimproved	Unimproved	YES
284	H	treated	V7	158	ONA-052-002	ONA-052	27.49	Female	Rank 3	1.720303638	5	NA	NA	NA	Ivermectin	11-29	<5	1	Open defecation	Unimproved	YES
285	H	treated	V7	158	ONA-062-003	ONA-062	17.12	Male	Rank 3	1.858157016	9	NA	NA	NA	Ivermectin	11-29	>5	0	Unimproved	Basic	NO
286	H	treated	V7	158	ONA-062-002	ONA-062	42.14	Female	Rank 3	1.858157016	9	NA	NA	NA	Ivermectin	>29	>5	0	Unimproved	Basic	NO
287	H	untreated	V7	158	ONA-062-004	ONA-062	5.1	Female	Rank 3	1.858157016	9	0	0	NA	Ivermectin	<11	>5	0	Unimproved	Basic	NO
288	H	treated	V7	158	ONA-062-006	ONA-062	12.03	Male	Rank 3	1.858157016	9	NA	NA	NA	Ivermectin	11-29	>5	0	Unimproved	Basic	NO
289	H	untreated	V7	158	ONA-062-009	ONA-062	2.12	Female	Rank 3	1.858157016	9	0	0	NA	Ivermectin	<11	>5	0	Unimproved	Basic	NO
290	H	treated	V7	158	ONA-022-005	ONA-022	12.21	Male	Rank 5	1.281324751	6	NA	NA	NA	Ivermectin	11-29	>5	0	Unimproved	Unimproved	NO
291	H	treated	V7	158	ONA-028-001	ONA-028	26.54	Male	Rank 4	1.541094587	5	NA	NA	NA	Ivermectin	11-29	<5	0	Unimproved	Safely Managed	YES
292	H	treated	V7	158	ONA-028-004	ONA-028	4.64	Female	Rank 4	1.541094587	5	0	0	NA	Ivermectin	<11	<5	0	Unimproved	Safely Managed	NO
293	H	untreated	V7	158	ONA-028-005	ONA-028	1.74	Male	Rank 4	1.541094587	5	0	0	NA	Ivermectin	<11	<5	0	Unimproved	Safely Managed	YES
294	H	untreated	V7	37	MIJ-048-004	MIJ-048	4.31	Male	Rank 3	1.724299274	5	0	0	NA	Ivermectin	<11	<5	0	Unimproved	Basic	YES
295	H	untreated	V7	37	MIJ-048-005	MIJ-048	1.76	Male	Rank 3	1.724299274	5	0	0	NA	Ivermectin	<11	<5	0	Unimproved	Basic	YES
296	H	untreated	V7	37	MIJ-015-005	MIJ-015	1.51	Female	Rank 4	1.501816412	7	0	0	NA	Ivermectin	<11	>5	0	Unimproved	Limited	YES
297	H	treated	V7	37	MIJ-051-006	MIJ-051	4.3	Female	Rank 4	1.596230849	6	1	0	NA	Ivermectin	<11	>5	0	Unimproved	Basic	NO
298	H	treated	V7	37	MIJ-051-005	MIJ-051	7.3	Female	Rank 4	1.596230849	6	NA	NA	NA	Ivermectin	<11	>5	0	Unimproved	Basic	NO
299	H	untreated	V7	37	MIJ-055-006	MIJ-055	4.1	Female	Rank 2	2.165962609	5	1	0	NA	Ivermectin	<11	<5	0	Unimproved	Basic	YES
300	H	untreated	V7	37	MIJ-054-004	MIJ-054	3.3	Male	Rank 4	1.45078975	4	0	0	NA	Ivermectin	<11	<5	0	Unimproved	Basic	YES
301	H	untreated	V7	37	MIJ-012-005	MIJ-012	2.04	Female	Rank 4	1.602370408	5	1	0	NA	Ivermectin	<11	<5	0	Unimproved	Unimproved	YES
302	H	untreated	V7	37	MIJ-012-004	MIJ-012	4.29	Female	Rank 4	1.602370408	5	1	0	NA	Ivermectin	<11	<5	0	Unimproved	Unimproved	YES
303	H	untreated	V7	37	MIJ-006-003	MIJ-006	4.05	Female	Rank 5	1.040747945	4	1	0	NA	Ivermectin	<11	<5	0	Unimproved	Unimproved	YES
304	H	untreated	V7	37	MIJ-006-004	MIJ-006	1.19	Female	Rank 5	1.040747945	4	1	0	NA	Ivermectin	<11	<5	0	Unimproved	Unimproved	YES
305	H	untreated	V7	37	MIJ-058-006	MIJ-058	2.04	Male	Rank 3	1.748384741	6	0	0	NA	Ivermectin	<11	>5	0	Unimproved	Basic	YES
306	H	untreated	V7	37	MIJ-019-003	MIJ-019	2.12	Male	Rank 4	1.415172585	3	0	0	NA	Ivermectin	<11	<5	0	Unimproved	Basic	YES
307	H+L	treated	V7	21	NXX-028-001	NXX-028	58.16	Female	Rank 5	1.247690468	6	NA	NA	NA	Ivermectin	>29	>5	1	Open defecation	Unimproved	YES
308	H+L	treated	V7	21	NXX-028-003	NXX-028	9.48	Male	Rank 5	1.247690468	6	NA	NA	NA	Ivermectin	<11	>5	1	Open defecation	Unimproved	YES
309	H+L	treated	V7	21	XSO-012-001	XSO-012	58.68	Male	Rank 3	1.956363584	7	NA	NA	NA	Ivermectin	>29	>5	1	Open defecation	Unimproved	NO
310	H+L	treated	V7	21	XSO-012-002	XSO-012	55.31	Female	Rank 3	1.956363584	7	NA	NA	NA	Ivermectin	>29	>5	1	Open defecation	Unimproved	NO
311	H+L	treated	V7	21	XSO-012-006	XSO-012	8.31	Female	Rank 3	1.956363584	7	NA	NA	NA	Ivermectin	<11	>5	1	Open defecation	Unimproved	NO
312	H+L	untreated	V7	21	XSO-012-007	XSO-012	5.31	Male	Rank 3	1.956363584	7	0	0	NA	Ivermectin	<11	>5	1	Open defecation	Unimproved	NO
313	H+L	treated	V7	27	CUM-128-001	CUM-128	34.76	Male	Rank 3	1.764261871	10	NA	NA	NA	Ivermectin	>29	>5	1	Open defecation	Unimproved	YES
314	H+L	treated	V7	27	LOT-002-005	LOT-002	7.51	Female	Rank 5	1.037637738	7	NA	NA	NA	Ivermectin	<11	>5	1	Open defecation	Unimproved	NO
315	H+L	untreated	V7	27	LOT-012-004	LOT-012	3.06	Female	Rank 5	1.179438499	3	0	0	NA	Ivermectin	<11	<5	0	Unimproved	NA	YES
316	H+L	treated	V7	27	LOT-012-003	LOT-012	5.41	Female	Rank 5	1.179438499	3	0	0	NA	Ivermectin	<11	<5	0	Unimproved	NA	YES
317	H+L	treated	V7	27	LOT-014-002	LOT-014	22.46	Female	Rank 4	1.561184148	3	NA	NA	NA	Ivermectin	11-29	<5	0	Unimproved	NA	NO
318	H+L	treated	V7	27	LOT-014-003	LOT-014	5.17	Female	Rank 4	1.561184148	3	0	0	NA	Ivermectin	<11	<5	0	Unimproved	NA	NO
319	H+L	treated	V7	27	LOT-019-001	LOT-019	26.29	Female	Rank 4	1.324288247	5	NA	NA	NA	Ivermectin	11-29	<5	0	Unimproved	Limited	YES
320	H+L	untreated	V7	27	LOT-019-004	LOT-019	1.28	Female	Rank 4	1.324288247	5	0	0	NA	Ivermectin	<11	<5	0	Unimproved	Limited	YES
321	H+L	untreated	V7	27	LOT-028-004	LOT-028	3.1	Male	Rank 5	0.924103585	4	0	0	NA	Ivermectin	<11	<5	0	Unimproved	Basic	YES
322	H+L	treated	V7	27	LOT-028-003	LOT-028	5.6	Female	Rank 5	0.924103585	4	0	0	NA	Ivermectin	<11	<5	0	Unimproved	Basic	YES
323	H+L	untreated	V7	27	LOT-015-007	LOT-015	4.96	Female	Rank 4	1.358908954	3	0	0	NA	Ivermectin	<11	<5	0	Unimproved	NA	NO
324	H+L	treated	V7	27	LOT-062-002	LOT-062	42.41	Female	Rank 5	1.24783369	7	NA	NA	NA	Ivermectin	>29	>5	0	Unimproved	Basic	YES
325	H+L	treated	V7	27	LOT-016-005	LOT-016	4.4	Male	Rank 4	1.375049769	6	0	0	NA	Ivermectin	<11	>5	0	Unimproved	Basic	YES
326	H+L	treated	V7	27	LOT-017-006	LOT-017	13.62	Female	Rank 3	1.730759085	11	NA	NA	NA	Ivermectin	11-29	>5	0	Unimproved	Basic	NO
327	H+L	untreated	V7	27	LOT-017-011	LOT-017	1.96	Female	Rank 3	1.730759085	11	0	0	NA	Ivermectin	<11	>5	0	Unimproved	Basic	NO
328	H+L	untreated	V7	27	LOT-017-009	LOT-017	4.76	Female	Rank 3	1.730759085	11	0	0	NA	Ivermectin	<11	>5	0	Unimproved	Basic	NO
329	H+L	treated	V7	27	LOT-017-010	LOT-017	5.29	Female	Rank 3	1.730759085	11	0	0	NA	Ivermectin	<11	>5	0	Unimproved	Basic	NO
330	H+L	treated	V7	27	LOT-024-003	LOT-024	18.29	Female	Rank 4	1.374075566	5	NA	NA	NA	Ivermectin	11-29	<5	1	Open defecation	Basic	NA
331	Control	treated	V7	156	DDE-124-002	DDE-124	42.29	Female	Rank 1	5.253991801	9	NA	NA	NA	Albendazole	>29	>5	0	Unimproved	Basic	YES
332	Control	untreated	V7	156	EDX-121-004	EDX-121	2.96	Male	Rank 1	4.47942232	4	0	0	NA	Albendazole	<11	<5	0	Unimproved	Limited	NO
333	Control	untreated	V7	156	EDX-121-005	EDX-121	1.17	Female	Rank 1	4.47942232	4	0	0	NA	Albendazole	<11	<5	0	Unimproved	Limited	NO
334	Control	untreated	V7	156	DDE-161-009	DDE-161	1.76	Female	Rank 1	7.477713286	10	0	0	NA	Albendazole	<11	>5	0	Unimproved	Basic	NO
335	Control	treated	V7	156	DFO-043-004	DFO-043	14.64	Male	Rank 1	6.444995016	9	NA	NA	NA	Albendazole	11-29	>5	0	Unimproved	Basic	YES
336	Control	untreated	V7	156	DDE-187-009	DDE-187	3.47	Male	Rank 1	7.173298237	12	0	0	NA	Albendazole	<11	>5	0	Improved	Basic	YES
337	Control	treated	V7	156	EDX-142-009	EDX-142	10.51	Female	Rank 1	3.477850443	6	NA	NA	NA	Albendazole	<11	>5	0	Unimproved	Basic	NO
338	Control	treated	V7	156	EDX-142-011	EDX-142	5.5	Male	Rank 1	3.477850443	6	0	0	NA	Albendazole	<11	>5	0	Unimproved	Basic	NO
339	Control	treated	V7	156	EDX-134-004	EDX-134	5.15	Male	Rank 1	5.255237868	3	0	0	NA	Albendazole	<11	<5	0	Unimproved	Basic	YES
340	H+L	treated	V7	90	RFX-025-002	RFX-025	54.3	Female	Rank 3	1.644168434	3	NA	NA	NA	Ivermectin	>29	<5	0	Unimproved	Basic	NO
341	H+L	untreated	V7	90	RFX-030-004	RFX-030	2.26	Male	Rank 4	1.417807774	4	0	0	NA	Ivermectin	<11	<5	NA		Basic	NA
342	H+L	untreated	V7	90	RFX-030-003	RFX-030	4.74	Female	Rank 4	1.417807774	4	0	0	NA	Ivermectin	<11	<5	NA		Basic	NA
343	H+L	treated	V7	90	RFX-029-004	RFX-029	10.31	Female	Rank 4	1.489182548	3	NA	NA	NA	Ivermectin	<11	<5	1	Open defecation	Basic	YES
344	H+L	treated	V7	90	RFX-004-008	RFX-004	16.31	Male	Rank 1	4.682159953	4	NA	NA	NA	Ivermectin	11-29	<5	0	Unimproved	Basic	NA
345	H+L	treated	V7	90	RFX-004-010	RFX-004	10.31	Female	Rank 1	4.682159953	4	NA	NA	NA	Ivermectin	<11	<5	0	Unimproved	Basic	YES
346	H+L	untreated	V7	90	RFX-002-006	RFX-002	5.28	Female	Rank 2	2.032145929	6	0	0	NA	Ivermectin	<11	>5	NA		Limited	NA
347	H+L	untreated	V7	90	RFX-002-005	RFX-002	5.28	Female	Rank 2	2.032145929	6	0	0	NA	Ivermectin	<11	>5	NA		Limited	NA
348	H+L	treated	V7	90	RFX-002-001	RFX-002	49.31	Male	Rank 2	2.032145929	6	NA	NA	NA	Ivermectin	>29	>5	NA		Limited	NA
349	H	untreated	V7	128	XTO-011-003	XTO-011	4.3	Female	Rank 2	2.078838748	4	0	0	NA	Ivermectin	<11	<5	1	Open defecation	NA	YES
350	H	untreated	V7	128	XTO-011-004	XTO-011	1.42	Female	Rank 2	2.078838748	4	0	1	Very mild	Ivermectin	<11	<5	1	Open defecation	NA	YES
351	H	untreated	V7	128	XTO-022-009	XTO-022	3.29	Male	Rank 5	0.770943285	11	0	0	NA	Ivermectin	<11	>5	1	Open defecation	Surface	NO
352	H	untreated	V7	128	XTO-023-006	XTO-023	5.29	Female	Rank 5	1.03891941	3	0	0	NA	Ivermectin	<11	<5	1	Open defecation	NA	YES
353	H	treated	V7	128	XTO-025-001	XTO-025	69.82	Male	Rank 5	0.758059177	4	NA	NA	NA	Ivermectin	>29	<5	1	Open defecation	Surface	YES
354	H	treated	V7	128	XTO-025-002	XTO-025	55.39	Female	Rank 5	0.758059177	4	NA	NA	NA	Ivermectin	>29	<5	1	Open defecation	Surface	YES
355	H	treated	V7	128	BAT-023-003	BAT-023	7.62	Male	Rank 5	0.413377133	4	NA	NA	NA	Ivermectin	<11	<5	0	Unimproved	Surface	YES
356	H	treated	V7	128	BAT-018-002	BAT-018	22.29	Female	Rank 4	1.53281821	5	NA	NA	NA	Ivermectin	11-29	<5	NA		NA	NA
357	H	treated	V7	128	XTO-007-001	XTO-007	25.65	Male	Rank 3	1.639122215	4	NA	NA	NA	Ivermectin	11-29	<5	1	Open defecation	NA	YES
358	H	treated	V7	128	XTO-007-003	XTO-007	22.29	Female	Rank 3	1.639122215	4	NA	NA	NA	Ivermectin	11-29	<5	1	Open defecation	NA	YES
359	H	treated	V7	128	XTO-006-001	XTO-006	54.65	Male	Rank 3	1.660223364	6	NA	NA	NA	Ivermectin	>29	>5	1	Open defecation	NA	YES
360	H	treated	V7	128	XTO-006-003	XTO-006	17.5	Female	Rank 3	1.660223364	6	NA	NA	NA	Ivermectin	11-29	>5	1	Open defecation	NA	YES
361	H	treated	V7	128	XTO-030-001	XTO-030	31.16	Female	Rank 5	1.005362956	4	NA	NA	NA	Ivermectin	>29	<5	1	Open defecation	NA	YES
362	H	untreated	V7	128	XTO-030-004	XTO-030	0.9	Female	Rank 5	1.005362956	4	0	0	NA	Ivermectin	<11	<5	1	Open defecation	NA	YES
363	H	treated	V7	128	XTO-009-002	XTO-009	44.29	Female	Rank 3	1.748135643	12	NA	NA	NA	Ivermectin	>29	>5	1	Open defecation	NA	NO
364	H	treated	V7	128	XTO-009-003	XTO-009	42.29	Female	Rank 3	1.748135643	12	NA	NA	NA	Ivermectin	>29	>5	1	Open defecation	NA	NO
365	H	treated	V7	128	XTO-019-001	XTO-019	37.74	Male	Rank 4	1.495751088	5	NA	NA	NA	Ivermectin	>29	<5	0	Unimproved	NA	YES
366	H	treated	V7	128	XTO-019-002	XTO-019	23.4	Female	Rank 4	1.495751088	5	NA	NA	NA	Ivermectin	11-29	<5	0	Unimproved	NA	YES
367	H	untreated	V7	128	XTO-019-003	XTO-019	4.29	Female	Rank 4	1.495751088	5	1	0	NA	Ivermectin	<11	<5	0	Unimproved	NA	YES
368	H	untreated	V7	128	XTO-019-004	XTO-019	1.34	Male	Rank 4	1.495751088	5	0	0	NA	Ivermectin	<11	<5	0	Unimproved	NA	YES
369	H+L	treated	V7	13	XBA-015-001	XBA-015	62.3	Male	Rank 3	1.785180806	6	NA	NA	NA	Ivermectin	>29	>5	1	Open defecation	NA	NA
370	H+L	treated	V7	13	XBA-011-005	XBA-011	5.38	Male	Rank 5	1.070946238	5	0	0	NA	Ivermectin	<11	<5	1	Open defecation	NA	YES
371	H+L	treated	V7	13	XBA-009-001	XBA-009	24.28	Male	Rank 5	1.032503812	5	NA	NA	NA	Ivermectin	11-29	<5	1	Open defecation	NA	YES
372	H+L	treated	V7	13	XBA-009-003	XBA-009	62.3	Male	Rank 5	1.032503812	5	NA	NA	NA	Ivermectin	>29	<5	1	Open defecation	NA	YES
373	H+L	treated	V7	13	XBA-008-004	XBA-008	6.83	Female	Rank 5	0.829830961	4	NA	NA	NA	Ivermectin	<11	<5	1	Open defecation	NA	YES
374	H+L	treated	V7	13	XBA-002-002	XBA-002	12.84	Female	Rank 4	1.395390927	7	NA	NA	NA	Ivermectin	11-29	>5	NA		NA	NA
375	H+L	treated	V7	13	XBA-002-004	XBA-002	8.19	Male	Rank 4	1.395390927	7	NA	NA	NA	Ivermectin	<11	>5	NA		NA	NA
376	H+L	treated	V7	13	XBA-002-005	XBA-002	6.37	Male	Rank 4	1.395390927	7	NA	NA	NA	Ivermectin	<11	>5	NA		NA	NA
377	H+L	treated	V7	13	XBA-002-006	XBA-002	4.07	Male	Rank 4	1.395390927	7	0	0	NA	Ivermectin	<11	>5	NA		NA	NA
378	H+L	untreated	V7	13	XBA-002-007	XBA-002	2.01	Male	Rank 4	1.395390927	7	0	0	NA	Ivermectin	<11	>5	NA		NA	NA
379	H+L	treated	V7	13	XBA-001-001	XBA-001	34.43	Male	Rank 5	1.265567323	8	NA	NA	NA	Ivermectin	>29	>5	1	Open defecation	NA	YES
380	H+L	treated	V7	13	XBA-001-005	XBA-001	4.3	Male	Rank 5	1.265567323	8	1	1	Moderate	Ivermectin	<11	>5	1	Open defecation	NA	YES
381	H+L	untreated	V7	13	XBA-001-006	XBA-001	3.16	Female	Rank 5	1.265567323	8	0	1	Moderate	Ivermectin	<11	>5	1	Open defecation	NA	NO
382	H+L	treated	V7	13	XBA-001-007	XBA-001	61.3	Male	Rank 5	1.265567323	8	NA	NA	NA	Ivermectin	>29	>5	1	Open defecation	NA	NO
383	H+L	treated	V7	13	XCA-001-003	XCA-001	11.3	Female	Rank 3	1.849233665	2	NA	NA	NA	Ivermectin	11-29	<5	1	Open defecation	Safely Managed	NA
384	H+L	untreated	V7	13	XCA-019-005	XCA-019	4.98	Male	Rank 4	1.373744531	7	0	0	NA	Ivermectin	<11	>5	1	Open defecation	Unimproved	YES
385	H+L	treated	V7	13	XCA-019-004	XCA-019	10.31	Male	Rank 4	1.373744531	7	NA	NA	NA	Ivermectin	<11	>5	1	Open defecation	Unimproved	YES
386	H+L	treated	V7	13	XCA-019-002	XCA-019	26.31	Female	Rank 4	1.373744531	7	NA	NA	NA	Ivermectin	11-29	>5	1	Open defecation	Unimproved	YES
387	H+L	treated	V7	13	XCA-011-001	XCA-011	33.63	Male	Rank 4	1.409564875	7	NA	NA	NA	Ivermectin	>29	>5	1	Open defecation	Unimproved	YES
388	H+L	treated	V7	13	XCA-011-002	XCA-011	28.51	Female	Rank 4	1.409564875	7	NA	NA	NA	Ivermectin	11-29	>5	1	Open defecation	Unimproved	YES
389	H+L	treated	V7	13	XCA-011-004	XCA-011	11.31	Female	Rank 4	1.409564875	7	NA	NA	NA	Ivermectin	11-29	>5	1	Open defecation	Unimproved	YES
390	H+L	untreated	V7	13	XCA-007-006	XCA-007	3.31	Female	Rank 5	1.222127626	6	0	0	NA	Ivermectin	<11	>5	1	Open defecation	Unimproved	YES
391	H+L	treated	V7	13	XCA-007-001	XCA-007	40.31	Female	Rank 5	1.222127626	6	NA	NA	NA	Ivermectin	>29	>5	1	Open defecation	Unimproved	YES
392	H+L	treated	V7	13	XCA-007-002	XCA-007	15.31	Male	Rank 5	1.222127626	6	NA	NA	NA	Ivermectin	11-29	>5	1	Open defecation	Unimproved	NO
393	H+L	untreated	V7	13	XCA-006-015	XCA-006	1.76	Female	Rank 2	2.544811723	5	1	0	NA	Ivermectin	<11	<5	1	Open defecation	Surface	YES
394	H+L	treated	V7	13	XCA-006-004	XCA-006	21.31	Male	Rank 2	2.544811723	5	NA	NA	NA	Ivermectin	11-29	<5	1	Open defecation	Surface	YES
395	H+L	treated	V7	13	XCA-006-005	XCA-006	19.31	Female	Rank 2	2.544811723	5	NA	NA	NA	Ivermectin	11-29	<5	1	Open defecation	Surface	YES
396	H+L	treated	V7	13	XCA-006-013	XCA-006	12.31	Male	Rank 2	2.544811723	5	NA	NA	NA	Ivermectin	11-29	<5	1	Open defecation	Surface	YES
397	H+L	treated	V7	13	XCA-005-005	XCA-005	15.3	Male	Rank 5	1.199294681	7	NA	NA	NA	Ivermectin	11-29	>5	1	Open defecation	NA	NO
398	H+L	treated	V7	13	XCA-005-004	XCA-005	17.3	Female	Rank 5	1.199294681	7	NA	NA	NA	Ivermectin	11-29	>5	1	Open defecation	NA	NO
399	H	untreated	V7	5	VDJ-068-003	VDJ-068	2.8	Male	Rank 5	0.919916771	3	0	0	NA	Ivermectin	<11	<5	0	Unimproved	Unimproved	YES
400	H	treated	V7	5	VDJ-039-008	VDJ-039	3.89	Male	Rank 1	5.720839428	9	0	0	NA	Ivermectin	<11	>5	0	Unimproved	Unimproved	YES
401	H	treated	V7	5	VDJ-040-002	VDJ-040	39.07	Female	Rank 1	5.505548628	9	NA	NA	NA	Ivermectin	>29	>5	0	Unimproved	Unimproved	YES
402	H	treated	V7	5	VDJ-040-007	VDJ-040	11.05	Male	Rank 1	5.505548628	9	NA	NA	NA	Ivermectin	11-29	>5	0	Unimproved	Unimproved	YES
403	H	treated	V7	5	VDJ-040-008	VDJ-040	7.75	Male	Rank 1	5.505548628	9	NA	NA	NA	Ivermectin	<11	>5	0	Unimproved	Unimproved	YES
404	H	treated	V7	5	VDJ-040-009	VDJ-040	5.37	Female	Rank 1	5.505548628	9	0	0	NA	Ivermectin	<11	>5	0	Unimproved	Unimproved	YES
405	H	untreated	V7	5	VDJ-040-010	VDJ-040	1.97	Male	Rank 1	5.505548628	9	0	0	NA	Ivermectin	<11	>5	0	Unimproved	Unimproved	YES
406	H	untreated	V7	5	VDJ-035-004	VDJ-035	4.38	Female	Rank 3	1.637999448	5	0	0	NA	Ivermectin	<11	<5	1	Open defecation	Unimproved	YES
407	H	untreated	V7	5	VDJ-035-005	VDJ-035	2.23	Female	Rank 3	1.637999448	5	0	0	NA	Ivermectin	<11	<5	1	Open defecation	Unimproved	YES
408	H	treated	V7	5	VDJ-033-004	VDJ-033	15.96	Female	Rank 4	1.373590326	7	NA	NA	NA	Ivermectin	11-29	>5	0	Unimproved	Unimproved	NA
409	H	treated	V7	5	VDJ-033-007	VDJ-033	4.55	Male	Rank 4	1.373590326	7	0	0	NA	Ivermectin	<11	>5	0	Unimproved	Unimproved	NO
410	H	untreated	V7	5	VDJ-051-003	VDJ-051	5.56	Female	Rank 5	0.754834677	4	0	0	NA	Ivermectin	<11	<5	1	Open defecation	Unimproved	NA
411	H	untreated	V7	5	VDJ-051-004	VDJ-051	3.81	Male	Rank 5	0.754834677	4	0	0	NA	Ivermectin	<11	<5	1	Open defecation	Unimproved	YES
412	H	untreated	V7	5	VDJ-050-006	VDJ-050	4.5	Male	Rank 5	1.243646875	7	0	0	NA	Ivermectin	<11	>5	1	Open defecation	Unimproved	YES
413	H	untreated	V7	5	VDJ-031-004	VDJ-031	3.47	Male	Rank 4	1.564113825	5	0	0	NA	Ivermectin	<11	<5	0	Unimproved	Unimproved	NO
414	H	treated	V7	5	VDJ-004-002	VDJ-004	28.94	Female	Rank 3	1.8366152	6	NA	NA	NA	Ivermectin	11-29	>5	NA		Unimproved	NA
415	H	treated	V7	5	VDJ-053-008	VDJ-053	17.31	Female	Rank 1	4.205010467	9	NA	NA	NA	Ivermectin	11-29	>5	0	Unimproved	Unimproved	YES
416	H	untreated	V7	5	VDJ-053-009	VDJ-053	1.98	Female	Rank 1	4.205010467	9	0	0	NA	Ivermectin	<11	>5	0	Unimproved	Unimproved	YES
417	H	untreated	V7	5	VDJ-066-002	VDJ-066	1.74	Male	Rank 4	1.422113974	2	0	0	NA	Ivermectin	<11	<5	1	Open defecation	Safely Managed	YES
418	H	untreated	V7	5	VDJ-065-003	VDJ-065	6.29	Male	Rank 4	1.528965469	4	0	0	NA	Ivermectin	<11	<5	0	Unimproved	Safely Managed	NO
419	H	untreated	V7	5	VDJ-065-004	VDJ-065	3.29	Male	Rank 4	1.528965469	4	0	0	NA	Ivermectin	<11	<5	0	Unimproved	Safely Managed	YES
420	H	untreated	V7	5	VDJ-049-003	VDJ-049	1.94	Female	Rank 5	1.233339832	3	0	0	NA	Ivermectin	<11	<5	0	Unimproved	Unimproved	YES
421	H	untreated	V7	5	VDJ-074-005	VDJ-074	4.45	Male	Rank 5	0.895675183	5	0	0	NA	Ivermectin	<11	<5	1	Open defecation	Unimproved	YES
422	H	treated	V7	5	VDJ-075-001	VDJ-075	50.32	Male	Rank 2	2.458751013	9	NA	NA	NA	Ivermectin	>29	>5	0	Unimproved	Unimproved	YES
423	H	treated	V7	5	VDJ-075-007	VDJ-075	5.72	Female	Rank 2	2.458751013	9	0	0	NA	Ivermectin	<11	>5	0	Unimproved	Unimproved	YES
424	H	treated	V7	5	VDJ-097-001	VDJ-097	44.6	Male	Rank 1	3.749232964	9	NA	NA	NA	Ivermectin	>29	>5	0	Unimproved	Unimproved	YES
425	H	treated	V7	5	VDJ-097-007	VDJ-097	4.3	Female	Rank 1	3.749232964	9	0	0	NA	Ivermectin	<11	>5	0	Unimproved	Unimproved	YES
426	H	treated	V7	5	VDJ-076-002	VDJ-076	21.3	Female	Rank 4	1.44027801	3	NA	NA	NA	Ivermectin	11-29	<5	0	Unimproved	Unimproved	YES
427	Control	treated	V7	54	MUR-107-004	MUR-107	13	Male	Rank 2	2.1374991	8	NA	NA	NA	Albendazole	11-29	>5	0	Unimproved	Surface	YES
428	Control	treated	V7	54	MUR-107-005	MUR-107	11.01	Male	Rank 2	2.1374991	8	NA	NA	NA	Albendazole	11-29	>5	0	Unimproved	Surface	YES
429	Control	treated	V7	54	MUR-117-002	MUR-117	29.51	Female	Rank 4	1.56430888	7	NA	NA	NA	Albendazole	>29	>5	1	Open defecation	Surface	YES
430	Control	untreated	V7	54	MUR-117-005	MUR-117	5.31	Male	Rank 4	1.56430888	7	0	0	NA	Albendazole	<11	>5	1	Open defecation	Surface	YES
431	Control	untreated	V7	54	MUR-117-006	MUR-117	3.31	Male	Rank 4	1.56430888	7	0	0	NA	Albendazole	<11	>5	1	Open defecation	Surface	YES
432	Control	treated	V7	54	MUR-115-002	MUR-115	42.51	Female	Rank 5	1.126577421	8	NA	NA	NA	Albendazole	>29	>5	1	Open defecation	Surface	YES
433	Control	treated	V7	54	MUR-115-005	MUR-115	9.53	Male	Rank 5	1.126577421	8	NA	NA	NA	Albendazole	<11	>5	1	Open defecation	Surface	NO
434	Control	treated	V7	54	MUR-115-006	MUR-115	6.9	Male	Rank 5	1.126577421	8	NA	NA	NA	Albendazole	<11	>5	1	Open defecation	Surface	NO
435	Control	treated	V7	54	MUR-115-007	MUR-115	2.77	Male	Rank 5	1.126577421	8	0	0	NA	Albendazole	<11	>5	1	Open defecation	Surface	NO
436	Control	treated	V7	54	MUR-111-001	MUR-111	36.29	Male	Rank 4	1.524962077	5	NA	NA	NA	Albendazole	>29	<5	1	Open defecation	Surface	YES
437	Control	treated	V7	54	MUR-111-002	MUR-111	30.29	Female	Rank 4	1.524962077	5	NA	NA	NA	Albendazole	>29	<5	1	Open defecation	Surface	YES
438	Control	treated	V7	54	MUR-111-003	MUR-111	9.29	Male	Rank 4	1.524962077	5	NA	NA	NA	Albendazole	<11	<5	1	Open defecation	Surface	YES
439	Control	treated	V7	54	MUR-111-004	MUR-111	7.29	Female	Rank 4	1.524962077	5	NA	NA	NA	Albendazole	<11	<5	1	Open defecation	Surface	YES
440	Control	untreated	V7	54	MUR-111-005	MUR-111	3.29	Male	Rank 4	1.524962077	5	0	0	NA	Albendazole	<11	<5	1	Open defecation	Surface	YES
441	Control	treated	V7	54	MUR-098-001	MUR-098	27.41	Male	Rank 3	1.647106432	4	NA	NA	NA	Albendazole	11-29	<5	0	Unimproved	Surface	YES
442	Control	untreated	V7	54	MUR-098-003	MUR-098	3.55	Female	Rank 3	1.647106432	4	0	0	NA	Albendazole	<11	<5	0	Unimproved	Surface	YES
443	Control	treated	V7	54	MUR-096-001	MUR-096	62.63	Male	Rank 2	2.08338415	7	NA	NA	NA	Albendazole	>29	>5	1	Open defecation	Surface	YES
444	Control	treated	V7	54	MUR-096-004	MUR-096	15.3	Male	Rank 2	2.08338415	7	NA	NA	NA	Albendazole	11-29	>5	1	Open defecation	Surface	YES
445	Control	treated	V7	54	MUR-096-005	MUR-096	15.3	Male	Rank 2	2.08338415	7	NA	NA	NA	Albendazole	11-29	>5	1	Open defecation	Surface	NO
446	Control	treated	V7	54	MUR-096-006	MUR-096	11.93	Male	Rank 2	2.08338415	7	NA	NA	NA	Albendazole	11-29	>5	1	Open defecation	Surface	NO
447	Control	treated	V7	54	MUR-096-007	MUR-096	4.29	Female	Rank 2	2.08338415	7	0	0	NA	Albendazole	<11	>5	1	Open defecation	Surface	NO
448	Control	treated	V7	54	MUR-095-001	MUR-095	42.74	Female	Rank 4	1.476552568	6	NA	NA	NA	Albendazole	>29	>5	1	Open defecation	Surface	YES
449	Control	treated	V7	54	MUR-095-008	MUR-095	4.96	Female	Rank 4	1.476552568	6	0	0	NA	Albendazole	<11	>5	1	Open defecation	Surface	YES
450	Control	treated	V7	54	MUR-102-003	MUR-102	13.41	Male	Rank 1	3.851205568	7	NA	NA	NA	Albendazole	11-29	>5	1	Open defecation	Surface	NA
451	Control	treated	V7	54	MUR-102-005	MUR-102	6.92	Female	Rank 1	3.851205568	7	NA	NA	NA	Albendazole	<11	>5	1	Open defecation	Surface	YES
452	Control	untreated	V7	54	MUR-102-006	MUR-102	4.13	Female	Rank 1	3.851205568	7	0	0	NA	Albendazole	<11	>5	1	Open defecation	Surface	NO
453	Control	untreated	V7	54	MUR-102-007	MUR-102	1.54	Female	Rank 1	3.851205568	7	0	0	NA	Albendazole	<11	>5	1	Open defecation	Surface	YES
454	Control	treated	V7	54	MUR-089-001	MUR-089	25.44	Male	Rank 4	1.471200793	4	NA	NA	NA	Albendazole	11-29	<5	1	Open defecation	Limited	YES
455	Control	treated	V7	54	MUR-089-003	MUR-089	5.11	Female	Rank 4	1.471200793	4	0	0	NA	Albendazole	<11	<5	1	Open defecation	Limited	YES
456	H+L	treated	V7	110	TAO-050-003	TAO-050	15.93	Male	Rank 2	2.448240534	10	NA	NA	NA	Ivermectin	11-29	>5	NA		Limited	NA
457	H+L	treated	V7	110	TAO-050-008	TAO-050	5.44	Male	Rank 2	2.448240534	10	NA	NA	NA	Ivermectin	<11	>5	NA		Limited	NA
458	H+L	untreated	V7	110	TAO-050-009	TAO-050	2.78	Male	Rank 2	2.448240534	10	0	0	NA	Ivermectin	<11	>5	NA		Limited	NA
459	H+L	treated	V7	110	TAO-015-001	TAO-015	44.5	Female	Rank 5	1.261646372	4	NA	NA	NA	Ivermectin	>29	<5	0	Unimproved	Unimproved	YES
460	H+L	treated	V7	110	TAO-015-004	TAO-015	5.28	Male	Rank 5	1.261646372	4	0	0	NA	Ivermectin	<11	<5	0	Unimproved	Unimproved	YES
461	H+L	treated	V7	110	TAO-012-001	TAO-012	20.33	Female	Rank 5	1.159417133	3	NA	NA	NA	Ivermectin	11-29	<5	1	Open defecation	NA	YES
462	H+L	untreated	V7	110	TAO-012-002	TAO-012	3.32	Male	Rank 5	1.159417133	3	0	0	NA	Ivermectin	<11	<5	1	Open defecation	NA	YES
463	H+L	treated	V7	110	TAO-011-003	TAO-011	7.33	Female	Rank 2	2.106127527	5	NA	NA	NA	Ivermectin	<11	<5	1	Open defecation	Surface	YES
464	H+L	untreated	V7	110	TAO-011-004	TAO-011	5.3	Female	Rank 2	2.106127527	5	0	0	NA	Ivermectin	<11	<5	1	Open defecation	Surface	YES
465	H+L	untreated	V7	110	TAO-011-005	TAO-011	3.21	Female	Rank 2	2.106127527	5	0	0	NA	Ivermectin	<11	<5	1	Open defecation	Surface	YES
466	H+L	untreated	V7	110	TAO-013-003	TAO-013	2.68	Female	Rank 4	1.504172862	4	0	0	NA	Ivermectin	<11	<5	0	Unimproved	NA	YES
467	H+L	untreated	V7	110	TAO-008-004	TAO-008	3.6	Female	Rank 4	1.344456684	5	0	0	NA	Ivermectin	<11	<5	1	Open defecation	Unimproved	NO
468	H+L	treated	V7	110	TAO-006-001	TAO-006	39.25	Male	Rank 2	2.400084872	9	NA	NA	NA	Ivermectin	>29	>5	1	Open defecation	NA	YES
469	H+L	treated	V7	110	TAO-006-002	TAO-006	37.27	Female	Rank 2	2.400084872	9	NA	NA	NA	Ivermectin	>29	>5	1	Open defecation	NA	YES
470	H+L	treated	V7	110	TAO-006-003	TAO-006	15.66	Male	Rank 2	2.400084872	9	NA	NA	NA	Ivermectin	11-29	>5	1	Open defecation	NA	NO
471	H+L	treated	V7	110	TAO-006-005	TAO-006	12.69	Male	Rank 2	2.400084872	9	NA	NA	NA	Ivermectin	11-29	>5	1	Open defecation	NA	YES
472	H+L	treated	V7	110	TAO-006-007	TAO-006	10.01	Female	Rank 2	2.400084872	9	NA	NA	NA	Ivermectin	<11	>5	1	Open defecation	NA	NO
473	H+L	treated	V7	110	TAO-006-009	TAO-006	4.64	Female	Rank 2	2.400084872	9	0	0	NA	Ivermectin	<11	>5	1	Open defecation	NA	NO
474	H+L	treated	V7	110	TAO-007-003	TAO-007	4.45	Female	Rank 3	1.720848293	5	0	0	NA	Ivermectin	<11	<5	0	Unimproved	NA	NO
475	H+L	treated	V7	110	TAO-002-002	TAO-002	29.85	Female	Rank 2	2.46745348	6	NA	NA	NA	Ivermectin	>29	>5	1	Open defecation	Limited	YES
476	H+L	treated	V7	110	TAO-035-002	TAO-035	43.14	Male	Rank 5	1.285613913	9	NA	NA	NA	Ivermectin	>29	>5	1	Open defecation	NA	NA
477	H+L	treated	V7	110	TAO-035-001	TAO-035	37.3	Female	Rank 5	1.285613913	9	NA	NA	NA	Ivermectin	>29	>5	1	Open defecation	NA	NO
478	H+L	treated	V7	110	TAO-035-006	TAO-035	12.3	Male	Rank 5	1.285613913	9	NA	NA	NA	Ivermectin	11-29	>5	1	Open defecation	NA	NO
479	H+L	treated	V7	110	TAO-025-001	TAO-025	22.33	Female	Rank 3	1.960817304	5	NA	NA	NA	Ivermectin	11-29	<5	1	Open defecation	Limited	YES
480	H+L	treated	V7	110	TAO-023-003	TAO-023	11.3	Female	Rank 4	1.350217045	5	NA	NA	NA	Ivermectin	11-29	<5	1	Open defecation	Limited	NO
481	H+L	treated	V7	110	TAO-031-003	TAO-031	51.61	Female	Rank 4	1.598094448	6	NA	NA	NA	Ivermectin	>29	>5	0	Unimproved	Unimproved	NA
482	H+L	treated	V7	110	TAO-046-001	TAO-046	27.5	Male	Rank 3	1.881254907	6	NA	NA	NA	Ivermectin	11-29	>5	1	Open defecation	Limited	NO
483	H+L	untreated	V7	110	TAO-046-005	TAO-046	2.8	Male	Rank 3	1.881254907	6	0	0	NA	Ivermectin	<11	>5	1	Open defecation	Limited	YES
484	Control	untreated	V7	30	LSX-027-009	LSX-027	5.44	Male	Rank 1	5.458175589	7	0	0	NA	Albendazole	<11	>5	0	Unimproved	Basic	YES
485	Control	treated	V7	30	LSX-027-010	LSX-027	3.03	Male	Rank 1	5.458175589	7	0	0	NA	Albendazole	<11	>5	0	Unimproved	Basic	YES
486	Control	untreated	V7	30	LSX-011-007	LSX-011	2.5	Male	Rank 3	1.954243597	7	0	0	NA	Albendazole	<11	>5	0	Unimproved	Basic	NO
487	Control	treated	V7	30	LSX-003-006	LSX-003	5	Female	Rank 1	4.6717684	5	0	0	NA	Albendazole	<11	<5	0	Unimproved	Basic	YES
488	Control	treated	V7	30	BLB-013-007	BLB-013	5.75	Male	Rank 3	1.77907361	5	0	0	NA	Albendazole	<11	<5	1	Open defecation	Basic	YES
489	Control	untreated	V7	30	BLB-011-004	BLB-011	1.94	Male	Rank 2	2.586329471	3	0	0	NA	Albendazole	<11	<5	0	Unimproved	Basic	YES
490	Control	treated	V7	30	LSX-015-001	LSX-015	35.75	Male	Rank 2	2.393567029	7	NA	NA	NA	Albendazole	>29	>5	0	Unimproved	Limited	YES
491	Control	untreated	V7	30	LSX-015-006	LSX-015	3.95	Female	Rank 2	2.393567029	7	0	0	NA	Albendazole	<11	>5	0	Unimproved	Limited	YES
492	Control	untreated	V7	30	LSX-015-007	LSX-015	2.19	Male	Rank 2	2.393567029	7	0	0	NA	Albendazole	<11	>5	0	Unimproved	Limited	YES
493	H	untreated	V7	58	MSC-057-006	MSC-057	5.52	Female	Rank 3	1.766620247	4	0	0	NA	Ivermectin	<11	<5	0	Unimproved	NA	YES
494	H	untreated	V7	58	MSC-055-003	MSC-055	4.49	Male	Rank 2	2.612229637	3	0	0	NA	Ivermectin	<11	<5	1	Open defecation	Safely Managed	NO
495	H	treated	V7	58	MSC-050-001	MSC-050	45.65	Male	Rank 3	1.791190438	7	NA	NA	NA	Ivermectin	>29	>5	1	Open defecation	NA	YES
496	H	treated	V7	58	MSC-050-008	MSC-050	3.32	Male	Rank 3	1.791190438	7	0	0	NA	Ivermectin	<11	>5	1	Open defecation	NA	YES
497	H	untreated	V7	58	MSC-070-008	MSC-070	3.27	Male	Rank 2	3.275932353	7	0	0	NA	Ivermectin	<11	>5	0	Unimproved	NA	YES
498	Control	treated	V7	82	NXG-057-008	NXG-057	7.39	Male	Rank 3	1.923525059	10	NA	NA	NA	Albendazole	<11	>5	1	Open defecation	Basic	NO
499	Control	untreated	V7	82	NXG-057-009	NXG-057	5.64	Female	Rank 3	1.923525059	10	0	0	NA	Albendazole	<11	>5	1	Open defecation	Basic	NO
500	Control	treated	V7	82	NXG-057-007	NXG-057	10.56	Male	Rank 3	1.923525059	10	NA	NA	NA	Albendazole	<11	>5	1	Open defecation	Basic	NO
501	Control	untreated	V7	82	NXG-034-007	NXG-034	4.5	Female	Rank 2	2.183822208	7	0	0	NA	Albendazole	<11	>5	0	Unimproved	Basic	NO
502	Control	treated	V7	82	NXG-034-001	NXG-034	49.89	Male	Rank 2	2.183822208	7	NA	NA	NA	Albendazole	>29	>5	0	Unimproved	Basic	NA
503	Control	treated	V7	82	NXG-034-004	NXG-034	16.9	Female	Rank 2	2.183822208	7	NA	NA	NA	Albendazole	11-29	>5	0	Unimproved	Basic	NO
504	Control	treated	V7	82	NXG-043-002	NXG-043	35.75	Female	Rank 2	3.183994064	8	NA	NA	NA	Albendazole	>29	>5	0	Unimproved	Basic	YES
505	Control	treated	V7	82	NXG-043-006	NXG-043	5.85	Male	Rank 2	3.183994064	8	NA	NA	NA	Albendazole	<11	>5	0	Unimproved	Basic	YES
506	Control	treated	V7	82	NXG-041-005	NXG-041	22.42	Female	Rank 3	1.744753344	8	NA	NA	NA	Albendazole	11-29	>5	0	Unimproved	Limited	YES
507	Control	untreated	V7	82	NXG-010-006	NXG-010	2.74	Female	Rank 2	2.156592956	5	0	0	NA	Albendazole	<11	<5	1	Open defecation	Limited	NO
508	Control	treated	V7	82	NXG-010-004	NXG-010	6.89	Male	Rank 2	2.156592956	5	NA	NA	NA	Albendazole	<11	<5	1	Open defecation	Limited	YES
509	Control	untreated	V7	82	NXG-070-003	NXG-070	2.03	Male	Rank 3	1.937883014	3	0	0	NA	Albendazole	<11	<5	0	Unimproved	Limited	YES
510	Control	untreated	V7	82	NXG-021-007	NXG-021	4.23	Male	Rank 4	1.537882177	8	0	0	NA	Albendazole	<11	>5	1	Open defecation	Basic	YES
511	Control	treated	V7	82	NXG-021-001	NXG-021	37.48	Female	Rank 4	1.537882177	8	NA	NA	NA	Albendazole	>29	>5	1	Open defecation	Basic	NO
512	Control	untreated	V7	82	NXG-037-009	NXG-037	1.98	Female	Rank 3	1.922417703	10	0	0	NA	Albendazole	<11	>5	0	Unimproved	Limited	NO
513	Control	untreated	V7	82	NXG-037-008	NXG-037	5.49	Male	Rank 3	1.922417703	10	0	0	NA	Albendazole	<11	>5	0	Unimproved	Limited	NA
514	Control	treated	V7	82	NXG-037-006	NXG-037	7.49	Male	Rank 3	1.922417703	10	NA	NA	NA	Albendazole	<11	>5	0	Unimproved	Limited	NO
515	Control	untreated	V7	82	NXG-002-007	NXG-002	3.27	Male	Rank 2	2.552900758	6	0	0	NA	Albendazole	<11	>5	1	Open defecation	Basic	YES
516	Control	untreated	V7	82	NXG-005-009	NXG-005	4.23	Female	Rank 2	2.059326049	9	0	0	NA	Albendazole	<11	>5	1	Open defecation	Limited	NO
517	Control	treated	V7	82	NXG-005-002	NXG-005	44.41	Female	Rank 2	2.059326049	9	NA	NA	NA	Albendazole	>29	>5	1	Open defecation	Limited	NO
518	Control	treated	V7	82	NXG-005-003	NXG-005	17.89	Male	Rank 2	2.059326049	9	NA	NA	NA	Albendazole	11-29	>5	1	Open defecation	Limited	NO
519	Control	treated	V7	82	NXG-005-005	NXG-005	15.55	Male	Rank 2	2.059326049	9	NA	NA	NA	Albendazole	11-29	>5	1	Open defecation	Limited	NO
520	Control	treated	V7	82	NXG-005-006	NXG-005	12.74	Female	Rank 2	2.059326049	9	NA	NA	NA	Albendazole	11-29	>5	1	Open defecation	Limited	NO
521	Control	untreated	V7	82	NXG-012-008	NXG-012	4.69	Male	Rank 2	2.601230043	9	0	0	NA	Albendazole	<11	>5	0	Unimproved	Limited	NO
522	Control	treated	V7	82	NXG-012-002	NXG-012	42.97	Female	Rank 2	2.601230043	9	NA	NA	NA	Albendazole	>29	>5	0	Unimproved	Limited	YES
523	Control	treated	V7	82	NXG-012-007	NXG-012	8	Male	Rank 2	2.601230043	9	NA	NA	NA	Albendazole	<11	>5	0	Unimproved	Limited	NO
524	Control	untreated	V7	82	NXG-014-007	NXG-014	3.44	Female	Rank 3	1.810001415	6	1	1	Very mild	Albendazole	<11	>5	0	Unimproved	Limited	YES
525	Control	untreated	V7	82	NXG-016-008	NXG-016	4.24	Male	Rank 1	3.589382959	12	0	1	Very mild	Albendazole	<11	>5	0	Unimproved	Basic	NO
526	Control	untreated	V7	82	NXG-016-009	NXG-016	1.08	Female	Rank 1	3.589382959	12	0	0	NA	Albendazole	<11	>5	0	Unimproved	Basic	NO
527	Control	untreated	V7	82	NXG-025-005	NXG-025	3.49	Female	Rank 3	1.745439234	7	1	1	Moderate	Albendazole	<11	>5	0	Unimproved	Basic	YES
528	Control	treated	V7	82	NXG-025-002	NXG-025	23.87	Female	Rank 3	1.745439234	7	NA	NA	NA	Albendazole	11-29	>5	0	Unimproved	Basic	YES
529	Control	treated	V7	82	NXG-025-004	NXG-025	6.36	Male	Rank 3	1.745439234	7	NA	NA	NA	Albendazole	<11	>5	0	Unimproved	Basic	YES
530	H	treated	V7	73	CAS-018-003	CAS-018	15.23	Male	Rank 1	4.794670693	6	NA	NA	NA	Ivermectin	11-29	>5	1	Open defecation	Basic	YES
531	H	untreated	V7	73	NOE-037-009	NOE-037	5.01	Male	Rank 2	2.150813584	11	0	0	NA	Ivermectin	<11	>5	0	Unimproved	Basic	NO
532	H	untreated	V7	73	NOE-037-010	NOE-037	5.11	Male	Rank 2	2.150813584	11	0	0	NA	Ivermectin	<11	>5	0	Unimproved	Basic	NO
533	Control	untreated	V7	47	MTX-061-006	MTX-061	5.23	Male	Rank 1	3.586854417	8	0	0	NA	Albendazole	<11	>5	0	Unimproved	Limited	NO
534	Control	untreated	V7	47	MTX-061-007	MTX-061	2.7	Male	Rank 1	3.586854417	8	0	0	NA	Albendazole	<11	>5	0	Unimproved	Limited	NO
535	Control	treated	V7	47	MTX-041-001	MTX-041	45.54	Male	Rank 3	1.832062497	8	NA	NA	NA	Albendazole	>29	>5	0	Unimproved	Basic	YES
536	Control	treated	V7	47	MTX-041-004	MTX-041	22.07	Female	Rank 3	1.832062497	8	NA	NA	NA	Albendazole	11-29	>5	0	Unimproved	Basic	NO
537	Control	treated	V7	47	MTX-041-006	MTX-041	8.3	Female	Rank 3	1.832062497	8	NA	NA	NA	Albendazole	<11	>5	0	Unimproved	Basic	NO
538	Control	untreated	V7	47	MTX-041-007	MTX-041	3.3	Male	Rank 3	1.832062497	8	0	0	NA	Albendazole	<11	>5	0	Unimproved	Basic	NO
539	Control	untreated	V7	47	MTX-041-008	MTX-041	4.3	Female	Rank 3	1.832062497	8	0	0	NA	Albendazole	<11	>5	0	Unimproved	Basic	NO
540	Control	treated	V7	47	MTX-080-002	MTX-080	33.35	Female	Rank 5	1.241009892	5	NA	NA	NA	Albendazole	>29	<5	1	Open defecation	Basic	YES
541	Control	untreated	V7	47	MTX-080-005	MTX-080	3.96	Male	Rank 5	1.241009892	5	0	0	NA	Albendazole	<11	<5	1	Open defecation	Basic	YES
542	Control	treated	V7	47	MTX-040-002	MTX-040	22.79	Female	Rank 3	1.768202882	4	NA	NA	NA	Albendazole	11-29	<5	1	Open defecation	Basic	YES
543	Control	untreated	V7	47	MTX-040-004	MTX-040	2.79	Male	Rank 3	1.768202882	4	0	0	NA	Albendazole	<11	<5	1	Open defecation	Basic	YES
544	Control	treated	V7	47	MTX-060-002	MTX-060	30.29	Female	Rank 4	1.446490895	7	NA	NA	NA	Albendazole	>29	>5	0	Improved	Limited	NO
545	Control	untreated	V7	47	MTX-060-007	MTX-060	2.02	Female	Rank 4	1.446490895	7	0	0	NA	Albendazole	<11	>5	0	Improved	Limited	NO
546	Control	treated	V7	47	MTX-053-002	MTX-053	23.07	Male	Rank 4	1.474002782	4	NA	NA	NA	Albendazole	11-29	<5	0	Unimproved	Basic	YES
547	Control	untreated	V7	47	MTX-053-004	MTX-053	1.04	Female	Rank 4	1.474002782	4	0	0	NA	Albendazole	<11	<5	0	Unimproved	Basic	YES
548	Control	treated	V7	47	MTX-047-001	MTX-047	28.65	Male	Rank 2	2.048833236	6	NA	NA	NA	Albendazole	11-29	>5	1	Open defecation	Basic	YES
549	Control	treated	V7	47	MTX-047-002	MTX-047	27.66	Female	Rank 2	2.048833236	6	NA	NA	NA	Albendazole	11-29	>5	1	Open defecation	Basic	YES
550	Control	untreated	V7	47	MTX-047-005	MTX-047	4.65	Female	Rank 2	2.048833236	6	0	0	NA	Albendazole	<11	>5	1	Open defecation	Basic	YES
551	Control	untreated	V7	47	MTX-047-006	MTX-047	2.2	Female	Rank 2	2.048833236	6	0	0	NA	Albendazole	<11	>5	1	Open defecation	Basic	YES
552	Control	untreated	V7	47	MTX-046-004	MTX-046	4.54	Male	Rank 4	1.411611213	5	0	0	NA	Albendazole	<11	<5	0	Unimproved	Basic	YES
553	Control	untreated	V7	47	MTX-046-005	MTX-046	1.97	Female	Rank 4	1.411611213	5	0	0	NA	Albendazole	<11	<5	0	Unimproved	Basic	YES
554	Control	untreated	V7	47	MTX-045-003	MTX-045	5.73	Male	Rank 3	1.793571918	4	0	0	NA	Albendazole	<11	<5	1	Open defecation	Basic	YES
555	Control	untreated	V7	47	MTX-045-004	MTX-045	3.59	Female	Rank 3	1.793571918	4	0	0	NA	Albendazole	<11	<5	1	Open defecation	Basic	NO
556	Control	treated	V7	47	MTX-074-001	MTX-074	59.25	Female	Rank 3	1.733235679	6	NA	NA	NA	Albendazole	>29	>5	0	Unimproved	Basic	NO
557	Control	treated	V7	47	MTX-054-001	MTX-054	45.05	Male	Rank 2	2.114383578	6	NA	NA	NA	Albendazole	>29	>5	0	Unimproved	Basic	YES
558	Control	treated	V7	47	MTX-054-002	MTX-054	42.46	Female	Rank 2	2.114383578	6	NA	NA	NA	Albendazole	>29	>5	0	Unimproved	Basic	YES
559	Control	treated	V7	47	MTX-054-006	MTX-054	11.38	Male	Rank 2	2.114383578	6	NA	NA	NA	Albendazole	11-29	>5	0	Unimproved	Basic	YES
560	Control	untreated	V7	47	MTX-054-008	MTX-054	4.38	Female	Rank 2	2.114383578	6	0	0	NA	Albendazole	<11	>5	0	Unimproved	Basic	YES
561	Control	treated	V7	47	MTX-063-006	MTX-063	7.57	Female	Rank 2	2.015047403	7	NA	NA	NA	Albendazole	<11	>5	0	Unimproved	Basic	YES
562	Control	treated	V7	47	MTX-070-003	MTX-070	17.29	Male	Rank 3	1.648450884	6	NA	NA	NA	Albendazole	11-29	>5	1	Open defecation	Limited	NO
563	Control	treated	V7	47	MTX-070-005	MTX-070	14.29	Female	Rank 3	1.648450884	6	NA	NA	NA	Albendazole	11-29	>5	1	Open defecation	Limited	NO
564	Control	untreated	V7	47	MTX-070-007	MTX-070	4.29	Male	Rank 3	1.648450884	6	0	0	NA	Albendazole	<11	>5	1	Open defecation	Limited	NO
565	Control	untreated	V7	47	MTX-044-003	MTX-044	2.81	Female	Rank 2	2.000205456	3	0	0	NA	Albendazole	<11	<5	1	Open defecation	Basic	YES
566	Control	treated	V7	47	MTX-042-002	MTX-042	32.29	Female	Rank 4	1.453589097	7	NA	NA	NA	Albendazole	>29	>5	1	Open defecation	Limited	NO
567	Control	treated	V7	47	MTX-042-005	MTX-042	7.98	Female	Rank 4	1.453589097	7	NA	NA	NA	Albendazole	<11	>5	1	Open defecation	Limited	NO
568	Control	untreated	V7	47	MTX-042-007	MTX-042	1.82	Female	Rank 4	1.453589097	7	0	0	NA	Albendazole	<11	>5	1	Open defecation	Limited	NA
569	H	untreated	V7	73	NOE-006-006	NOE-006	4.61	Female	Rank 2	2.321550777	7	0	0	NA	Ivermectin	<11	>5	0	Unimproved	Basic	YES
570	H	untreated	V7	73	NOE-006-007	NOE-006	1.22	Male	Rank 2	2.321550777	7	0	0	NA	Ivermectin	<11	>5	0	Unimproved	Basic	YES
571	H	treated	V7	73	NOE-004-003	NOE-004	5.61	Male	Rank 2	2.106259977	4	0	0	NA	Ivermectin	<11	<5	1	Open defecation	Basic	YES
572	H	untreated	V7	73	NOE-004-004	NOE-004	1.23	Female	Rank 2	2.106259977	4	0	0	NA	Ivermectin	<11	<5	1	Open defecation	Basic	YES
573	H	untreated	V7	73	NOE-012-005	NOE-012	4.02	Female	Rank 2	2.512294272	8	0	0	NA	Ivermectin	<11	>5	1	Open defecation	Basic	YES
574	H	treated	V7	73	INO-097-002	INO-097	30.75	Female	Rank 2	2.041012163	6	NA	NA	NA	Ivermectin	>29	>5	1	Open defecation	Limited	YES
575	H+L	treated	V7	118	GAL-064-001	GAL-064	39.66	Male	Rank 2	2.174368783	10	NA	NA	NA	Ivermectin	>29	>5	1	Open defecation	Safely Managed	NO
576	H+L	treated	V7	118	GAL-064-002	GAL-064	26.74	Female	Rank 2	2.174368783	10	NA	NA	NA	Ivermectin	11-29	>5	1	Open defecation	Safely Managed	YES
577	H+L	treated	V7	118	GAL-064-004	GAL-064	10.24	Male	Rank 2	2.174368783	10	NA	NA	NA	Ivermectin	<11	>5	1	Open defecation	Safely Managed	NO
578	H+L	treated	V7	118	GAL-064-005	GAL-064	9.02	Male	Rank 2	2.174368783	10	NA	NA	NA	Ivermectin	<11	>5	1	Open defecation	Safely Managed	NO
579	H+L	treated	V7	118	GAL-064-006	GAL-064	5.43	Male	Rank 2	2.174368783	10	0	0	NA	Ivermectin	<11	>5	1	Open defecation	Safely Managed	NO
580	H+L	untreated	V7	118	GAL-064-007	GAL-064	3.99	Female	Rank 2	2.174368783	10	0	0	NA	Ivermectin	<11	>5	1	Open defecation	Safely Managed	NO
581	H+L	untreated	V7	118	GAL-064-008	GAL-064	2	Male	Rank 2	2.174368783	10	NA	NA	NA	Ivermectin	<11	>5	1	Open defecation	Safely Managed	NO
582	H+L	treated	V7	118	MIG-062-004	MIG-062	7.29	Male	Rank 4	1.367990721	5	NA	NA	NA	Ivermectin	<11	<5	1	Open defecation	NA	YES
583	H+L	treated	V7	118	GAL-070-001	GAL-070	28.29	Male	Rank 2	2.315622178	6	NA	NA	NA	Ivermectin	11-29	>5	1	Open defecation	Limited	YES
584	H+L	treated	V7	118	GAL-070-003	GAL-070	9.69	Female	Rank 2	2.315622178	6	NA	NA	NA	Ivermectin	<11	>5	1	Open defecation	Limited	YES
585	H+L	treated	V7	118	GAL-038-005	GAL-038	10.29	Male	Rank 2	2.458910798	4	NA	NA	NA	Ivermectin	<11	<5	0	Unimproved	Basic	YES
586	H+L	treated	V7	118	GAL-075-001	GAL-075	51.29	Male	Rank 3	1.970852509	6	NA	NA	NA	Ivermectin	>29	>5	0	Unimproved	NA	NO
587	H+L	treated	V7	118	GAL-074-005	GAL-074	11.89	Male	Rank 4	1.559352816	6	NA	NA	NA	Ivermectin	11-29	>5	1	Open defecation	NA	NO
588	H+L	treated	V7	118	GAL-063-006	GAL-063	11.29	Male	Rank 5	1.014488743	8	NA	NA	NA	Ivermectin	11-29	>5	NA		Surface	NA
589	H+L	untreated	V7	118	GAL-063-010	GAL-063	3.29	Female	Rank 5	1.014488743	8	0	0	NA	Ivermectin	<11	>5	NA		Surface	NA
590	H+L	treated	V7	118	GAL-058-001	GAL-058	28.49	Female	Rank 5	1.31573441	4	NA	NA	NA	Ivermectin	11-29	<5	1	Open defecation	Limited	YES
591	H+L	treated	V7	118	GAL-058-002	GAL-058	11.31	Male	Rank 5	1.31573441	4	NA	NA	NA	Ivermectin	11-29	<5	1	Open defecation	Limited	NO
592	H+L	treated	V7	118	GAL-058-004	GAL-058	8.74	Female	Rank 5	1.31573441	4	NA	NA	NA	Ivermectin	<11	<5	1	Open defecation	Limited	NO
593	H+L	treated	V7	118	GAL-058-005	GAL-058	3.04	Female	Rank 5	1.31573441	4	0	0	NA	Ivermectin	<11	<5	1	Open defecation	Limited	YES
594	H+L	treated	V7	118	GAL-060-001	GAL-060	53	Male	Rank 3	1.679765826	3	NA	NA	NA	Ivermectin	>29	<5	1	Open defecation	Limited	YES
595	H+L	untreated	V7	118	GAL-060-003	GAL-060	3.49	Male	Rank 3	1.679765826	3	0	0	NA	Ivermectin	<11	<5	1	Open defecation	Limited	YES
596	H+L	treated	V7	118	GAL-045-001	GAL-045	52.12	Female	Rank 2	2.624762939	4	NA	NA	NA	Ivermectin	>29	<5	1	Open defecation	Limited	NO
597	H+L	untreated	V7	118	GAL-041-005	GAL-041	3.79	Male	Rank 2	3.123925851	6	0	0	NA	Ivermectin	<11	>5	0	Unimproved	Basic	YES
598	H+L	treated	V7	118	GAL-040-005	GAL-040	4.67	Female	Rank 2	2.630493327	6	0	0	NA	Ivermectin	<11	>5	0	Unimproved	Basic	YES
599	H+L	treated	V7	118	GAL-040-006	GAL-040	4.67	Male	Rank 2	2.630493327	6	0	0	NA	Ivermectin	<11	>5	0	Unimproved	Basic	NA
600	H+L	untreated	V7	109	TAM-046-005	TAM-046	1.97	Female	Rank 4	1.575428927	4	0	0	NA	Ivermectin	<11	<5	1	Open defecation	NA	YES
601	H+L	treated	V7	109	TAM-046-001	TAM-046	30.21	Male	Rank 4	1.575428927	4	NA	NA	NA	Ivermectin	>29	<5	1	Open defecation	NA	YES
602	H+L	treated	V7	109	TAM-034-003	TAM-034	2.78	Male	Rank 5	1.195034299	3	0	0	NA	Ivermectin	<11	<5	1	Open defecation	NA	NO
603	H+L	treated	V7	109	TAM-041-003	TAM-041	5.06	Male	Rank 4	1.453621526	3	0	0	NA	Ivermectin	<11	<5	1	Open defecation	NA	NO
604	H+L	treated	V7	109	TAM-047-003	TAM-047	5.29	Male	Rank 5	1.245287796	4	0	0	NA	Ivermectin	<11	<5	1	Open defecation	Surface	NA
605	H+L	untreated	V7	109	TAM-047-004	TAM-047	2.97	Female	Rank 5	1.245287796	4	0	0	NA	Ivermectin	<11	<5	1	Open defecation	Surface	NA
606	H+L	treated	V7	109	TAM-044-006	TAM-044	13.29	Female	Rank 5	0.992871232	7	NA	NA	NA	Ivermectin	11-29	>5	1	Open defecation	NA	NA
607	H+L	untreated	V7	109	TAM-055-007	TAM-055	4.21	Female	Rank 4	1.353073941	6	0	0	NA	Ivermectin	<11	>5	1	Open defecation	Surface	NO
608	H+L	treated	V7	109	TAM-063-006	TAM-063	5.29	Male	Rank 5	1.171247827	6	0	0	NA	Ivermectin	<11	>5	0	Unimproved	NA	YES
609	H+L	treated	V7	109	TAM-048-004	TAM-048	6.29	Female	Rank 3	1.787388612	3	NA	NA	NA	Ivermectin	<11	<5	1	Open defecation	NA	NO
610	H+L	treated	V7	109	TAM-048-003	TAM-048	4.29	Female	Rank 3	1.787388612	3	0	0	NA	Ivermectin	<11	<5	1	Open defecation	NA	NO
611	H+L	treated	V7	109	TAM-039-003	TAM-039	7.77	Female	Rank 2	1.992796233	4	NA	NA	NA	Ivermectin	<11	<5	1	Open defecation	NA	NO
612	H+L	treated	V7	109	TAM-039-002	TAM-039	12.29	Male	Rank 2	1.992796233	4	NA	NA	NA	Ivermectin	11-29	<5	1	Open defecation	NA	NO
613	H+L	treated	V7	109	TAM-024-003	TAM-024	15.73	Male	Rank 4	1.598833796	8	NA	NA	NA	Ivermectin	11-29	>5	NA		Surface	NA
614	H+L	treated	V7	109	TAM-024-007	TAM-024	4.84	Female	Rank 4	1.598833796	8	0	0	NA	Ivermectin	<11	>5	NA		Surface	NA
615	H+L	untreated	V7	109	TAM-024-008	TAM-024	2.57	Female	Rank 4	1.598833796	8	0	0	NA	Ivermectin	<11	>5	NA		Surface	NA
616	H+L	treated	V7	109	TAM-023-001	TAM-023	27.98	Male	Rank 4	1.32142782	4	NA	NA	NA	Ivermectin	11-29	<5	NA		NA	NA
617	H+L	untreated	V7	109	TAM-023-004	TAM-023	3.92	Male	Rank 4	1.32142782	4	0	1	Moderate	Ivermectin	<11	<5	NA		NA	NA
618	H+L	treated	V7	109	TAM-021-001	TAM-021	43.29	Male	Rank 3	1.631740451	6	NA	NA	NA	Ivermectin	>29	>5	NA		NA	NA
619	H+L	treated	V7	109	TAM-021-005	TAM-021	8.29	Male	Rank 3	1.631740451	6	NA	NA	NA	Ivermectin	<11	>5	NA		NA	NA
620	H+L	treated	V7	109	TAM-015-005	TAM-015	15.29	Female	Rank 5	1.312134814	3	NA	NA	NA	Ivermectin	11-29	<5	1	Open defecation	NA	YES
621	H+L	treated	V7	109	TAM-003-004	TAM-003	8.32	Female	Rank 3	1.635256847	7	NA	NA	NA	Ivermectin	<11	>5	1	Open defecation	NA	NO
622	H+L	treated	V7	109	TAM-004-004	TAM-004	14.57	Male	Rank 4	1.361411614	7	NA	NA	NA	Ivermectin	11-29	>5	1	Open defecation	NA	YES
623	H+L	treated	V7	109	TAM-005-001	TAM-005	36.95	Male	Rank 3	1.978039014	7	NA	NA	NA	Ivermectin	>29	>5	1	Open defecation	NA	YES
624	Control	treated	V7	116	XHC-039-004	XHC-039	16.29	Male	Rank 2	2.678185722	7	NA	NA	NA	Albendazole	11-29	>5	1	Open defecation	Limited	NA
625	Control	treated	V7	116	XHC-038-003	XHC-038	22.98	Male	Rank 3	1.715503967	11	NA	NA	NA	Albendazole	11-29	>5	NA		Unimproved	NA
626	Control	treated	V7	116	XHC-034-001	XHC-034	25.96	Male	Rank 4	1.393563411	5	NA	NA	NA	Albendazole	11-29	<5	1	Open defecation	Basic	YES
627	Control	untreated	V7	116	XHC-034-004	XHC-034	4.31	Male	Rank 4	1.393563411	5	0	1	Severe	Albendazole	<11	<5	1	Open defecation	Basic	NO
628	Control	untreated	V7	116	XHC-034-005	XHC-034	1.98	Female	Rank 4	1.393563411	5	0	1	Severe	Albendazole	<11	<5	1	Open defecation	Basic	YES
629	Control	untreated	V7	116	XHC-020-004	XHC-020	4.82	Male	Rank 5	1.06880274	5	0	1	Mild	Albendazole	<11	<5	0	Unimproved	Limited	YES
630	Control	untreated	V7	116	XHC-020-005	XHC-020	2.48	Female	Rank 5	1.06880274	5	0	1	Mild	Albendazole	<11	<5	0	Unimproved	Limited	YES
631	Control	treated	V7	116	XHC-033-007	XHC-033	10.39	Male	Rank 2	2.602967267	5	NA	NA	NA	Albendazole	<11	<5	1	Open defecation	Basic	YES
632	Control	treated	V7	116	XHC-033-002	XHC-033	44.29	Female	Rank 2	2.602967267	5	NA	NA	NA	Albendazole	>29	<5	1	Open defecation	Basic	YES
633	Control	untreated	V7	116	XHC-033-006	XHC-033	2	Female	Rank 2	2.602967267	5	0	1	Severe	Albendazole	<11	<5	1	Open defecation	Basic	YES
634	Control	treated	V7	116	XHC-015-003	XHC-015	12.72	Male	Rank 2	2.336784886	7	NA	NA	NA	Albendazole	11-29	>5	0	Unimproved	Safely Managed	YES
635	Control	treated	V7	116	XHC-015-004	XHC-015	10.37	Male	Rank 2	2.336784886	7	NA	NA	NA	Albendazole	<11	>5	0	Unimproved	Safely Managed	YES
636	Control	untreated	V7	116	XHC-015-006	XHC-015	5.59	Male	Rank 2	2.336784886	7	0	1	Mild	Albendazole	<11	>5	0	Unimproved	Safely Managed	YES
637	Control	untreated	V7	116	XHC-015-007	XHC-015	2.56	Female	Rank 2	2.336784886	7	0	0	NA	Albendazole	<11	>5	0	Unimproved	Safely Managed	YES
638	Control	treated	V7	116	XHC-019-009	XHC-019	7.98	Male	Rank 2	2.036768648	8	NA	NA	NA	Albendazole	<11	>5	1	Open defecation	Unimproved	NO
639	Control	treated	V7	116	XHC-019-010	XHC-019	7.98	Male	Rank 2	2.036768648	8	NA	NA	NA	Albendazole	<11	>5	1	Open defecation	Unimproved	NO
640	Control	untreated	V7	116	XHC-026-002	XHC-026	3.88	Female	Rank 3	1.671765376	2	0	1	Moderate	Albendazole	<11	<5	1	Open defecation	Limited	YES
641	Control	treated	V7	116	XHC-025-001	XHC-025	27.58	Female	Rank 3	1.915379637	3	NA	NA	NA	Albendazole	11-29	<5	1	Open defecation	Limited	YES
642	Control	treated	V7	116	XHC-025-002	XHC-025	6.29	Female	Rank 3	1.915379637	3	NA	NA	NA	Albendazole	<11	<5	1	Open defecation	Limited	YES
643	Control	untreated	V7	116	XHC-025-003	XHC-025	3.87	Male	Rank 3	1.915379637	3	0	1	Severe	Albendazole	<11	<5	1	Open defecation	Limited	YES
644	Control	treated	V7	116	XHC-001-001	XHC-001	36.65	Male	Rank 5	1.239036329	4	NA	NA	NA	Albendazole	>29	<5	0	Unimproved	Basic	YES
645	Control	treated	V7	86	SAB-028-003	SAB-028	11.63	Female	Rank 5	1.278875037	8	NA	NA	NA	Albendazole	11-29	>5	0	Unimproved	Basic	NO
646	Control	treated	V7	86	SAB-030-006	SAB-030	10.86	Male	Rank 4	1.616830929	7	NA	NA	NA	Albendazole	<11	>5	1	Open defecation	Basic	YES
647	Control	treated	V7	86	SAB-030-007	SAB-030	7.56	Female	Rank 4	1.616830929	7	NA	NA	NA	Albendazole	<11	>5	1	Open defecation	Basic	YES
648	Control	treated	V7	86	SAB-031-001	SAB-031	50.94	Female	Rank 4	1.531228665	1	NA	NA	NA	Albendazole	>29	<5	0	Unimproved	Basic	YES
649	Control	untreated	V7	86	POS-007-003	POS-007	3.51	Male	Rank 5	0.87326526	4	0	1	Mild	Albendazole	<11	<5	0	Unimproved	Basic	YES
650	Control	treated	V7	86	POS-014-004	POS-014	14.54	Female	Rank 5	0.974720656	7	NA	NA	NA	Albendazole	11-29	>5	1	Open defecation	Limited	NA
651	Control	treated	V7	86	POS-014-007	POS-014	4.43	Female	Rank 5	0.974720656	7	0	0	NA	Albendazole	<11	>5	1	Open defecation	Limited	YES
652	Control	untreated	V7	86	POS-022-004	POS-022	3.14	Female	Rank 5	0.824689128	4	0	1	Mild	Albendazole	<11	<5	1	Open defecation	Unimproved	YES
653	Control	untreated	V7	86	POS-020-007	POS-020	3.95	Male	Rank 3	1.682735419	7	0	0	NA	Albendazole	<11	>5	0	Unimproved	Limited	YES
654	Control	treated	V7	86	POS-024-001	POS-024	74.36	Male	Rank 4	1.4306868	6	NA	NA	NA	Albendazole	>29	>5	1	Open defecation	NA	YES
655	Control	treated	V7	86	POS-029-001	POS-029	54.44	Male	Rank 5	1.310468406	4	NA	NA	NA	Albendazole	>29	<5	1	Open defecation	Basic	YES
656	Control	treated	V7	86	SAB-045-004	SAB-045	8.5	Female	Rank 2	2.017524803	6	NA	NA	NA	Albendazole	<11	>5	0	Unimproved	Limited	NO
657	Control	treated	V7	86	SAB-045-005	SAB-045	4.78	Female	Rank 2	2.017524803	6	1	1	Mild	Albendazole	<11	>5	0	Unimproved	Limited	NO
658	Control	treated	V7	86	SAB-042-003	SAB-042	5.17	Male	Rank 4	1.439665959	5	0	0	NA	Albendazole	<11	<5	1	Open defecation	Limited	NO
659	Control	untreated	V7	86	SAB-042-004	SAB-042	3.1	Male	Rank 4	1.439665959	5	0	0	NA	Albendazole	<11	<5	1	Open defecation	Limited	NO
660	Control	treated	V7	86	SAB-049-002	SAB-049	23.29	Female	Rank 4	1.403280944	4	NA	NA	NA	Albendazole	11-29	<5	1	Open defecation	Basic	YES
661	Control	untreated	V7	86	SAB-049-004	SAB-049	4.34	Female	Rank 4	1.403280944	4	0	0	NA	Albendazole	<11	<5	1	Open defecation	Basic	YES
662	Control	treated	V7	86	SAB-039-002	SAB-039	27.57	Male	Rank 4	1.377961018	4	NA	NA	NA	Albendazole	11-29	<5	1	Open defecation	NA	NA
663	Control	untreated	V7	86	SAB-039-004	SAB-039	4.57	Female	Rank 4	1.377961018	4	0	0	NA	Albendazole	<11	<5	1	Open defecation	NA	YES
664	Control	treated	V7	86	SAB-050-001	SAB-050	32.29	Male	Rank 5	1.244500079	4	NA	NA	NA	Albendazole	>29	<5	1	Open defecation	Limited	YES
665	Control	untreated	V7	86	SAB-037-006	SAB-037	5.36	Female	Rank 3	1.807274355	6	1	0	NA	Albendazole	<11	>5	1	Open defecation	Basic	NO
666	Control	treated	V7	86	SAB-035-002	SAB-035	22.29	Male	Rank 3	1.628876387	4	NA	NA	NA	Albendazole	11-29	<5	0	Unimproved	Limited	NO
667	Control	untreated	V7	86	SAB-035-004	SAB-035	1.92	Female	Rank 3	1.628876387	4	0	0	NA	Albendazole	<11	<5	0	Unimproved	Limited	NO
668	Control	treated	V7	86	SAB-021-003	SAB-021	11.23	Male	Rank 3	1.901462998	6	NA	NA	NA	Albendazole	11-29	>5	0	Unimproved	Basic	YES
669	Control	treated	V7	86	SAB-021-004	SAB-021	8.93	Male	Rank 3	1.901462998	6	NA	NA	NA	Albendazole	<11	>5	0	Unimproved	Basic	YES
670	Control	untreated	V7	86	SAB-021-005	SAB-021	3.38	Female	Rank 3	1.901462998	6	1	1	Moderate	Albendazole	<11	>5	0	Unimproved	Basic	YES
671	H	untreated	V7	73	NOE-007-007	NOE-007	4.05	Female	Rank 1	4.546905143	6	0	0	NA	Ivermectin	<11	>5	1	Open defecation	Basic	YES
672	H	untreated	V7	73	NOE-007-008	NOE-007	1.74	Male	Rank 1	4.546905143	6	0	0	NA	Ivermectin	<11	>5	1	Open defecation	Basic	YES
673	H	treated	V7	73	NOE-008-005	NOE-008	3.88	Female	Rank 3	1.941790436	6	0	0	NA	Ivermectin	<11	>5	0	Unimproved	Basic	YES
674	H	untreated	V7	73	NOE-008-006	NOE-008	3.56	Male	Rank 3	1.941790436	6	0	0	NA	Ivermectin	<11	>5	0	Unimproved	Basic	YES
675	Control	treated	V6	99	SER-105-002	SER-105	49.29	Female	Rank 3	1.890882112	8	NA	NA	NA	Albendazole	>29	>5	NA		Unimproved	NA
676	Control	treated	V6	99	SER-105-007	SER-105	18.29	Male	Rank 3	1.890882112	8	NA	NA	NA	Albendazole	11-29	>5	NA		Unimproved	NA
677	Control	treated	V6	99	SER-115-001	SER-115	25.48	Male	Rank 2	2.261301376	3	NA	NA	NA	Albendazole	11-29	<5	0	Unimproved	NA	NO
678	Control	untreated	V6	99	SER-115-002	SER-115	2.06	Female	Rank 2	2.261301376	3	NA	NA	NA	Albendazole	<11	<5	0	Unimproved	NA	NO
679	Control	treated	V6	99	SER-089-001	SER-089	40.74	Male	Rank 3	1.683203024	6	NA	NA	NA	Albendazole	>29	>5	1	Open defecation	Unimproved	NO
680	Control	treated	V6	99	SER-089-002	SER-089	31.74	Female	Rank 3	1.683203024	6	NA	NA	NA	Albendazole	>29	>5	1	Open defecation	Unimproved	NO
681	Control	untreated	V6	99	SER-089-005	SER-089	3.74	Male	Rank 3	1.683203024	6	NA	NA	NA	Albendazole	<11	>5	1	Open defecation	Unimproved	NO
682	Control	untreated	V6	99	SER-089-007	SER-089	2.71	Male	Rank 3	1.683203024	6	NA	NA	NA	Albendazole	<11	>5	1	Open defecation	Unimproved	NO
683	Control	treated	V6	99	SER-082-003	SER-082	12.28	Female	Rank 5	0.786862552	7	NA	NA	NA	Albendazole	11-29	>5	NA		NA	YES
684	Control	untreated	V6	99	SER-082-006	SER-082	3.38	Male	Rank 5	0.786862552	7	NA	NA	NA	Albendazole	<11	>5	NA		NA	YES
685	Control	treated	V6	99	SER-072-001	SER-072	55.29	Female	Rank 5	0.715628221	3	NA	NA	NA	Albendazole	>29	<5	0	Unimproved	NA	YES
686	Control	untreated	V6	99	SER-072-004	SER-072	4.29	Male	Rank 5	0.715628221	3	NA	NA	NA	Albendazole	<11	<5	0	Unimproved	NA	YES
687	Control	treated	V6	99	SER-081-001	SER-081	28.74	Male	NA	NA	3	NA	NA	NA	Albendazole	11-29	<5	NA		NA	YES
688	Control	treated	V6	99	SER-081-003	SER-081	3.74	Male	NA	NA	3	NA	NA	NA	Albendazole	<11	<5	NA		NA	YES
689	Control	untreated	V6	99	SER-094-003	SER-094	1.24	Male	Rank 5	1.174473255	3	NA	NA	NA	Albendazole	<11	<5	0	Unimproved	Unimproved	YES
690	Control	treated	V6	99	SER-106-003	SER-106	10.28	Female	Rank 4	1.533820525	8	NA	NA	NA	Albendazole	<11	>5	0	Unimproved	Unimproved	YES
691	Control	treated	V6	99	SER-106-006	SER-106	4.33	Male	Rank 4	1.533820525	8	NA	NA	NA	Albendazole	<11	>5	0	Unimproved	Unimproved	YES
692	Control	untreated	V6	99	SER-106-007	SER-106	2.74	Male	Rank 4	1.533820525	8	NA	NA	NA	Albendazole	<11	>5	0	Unimproved	Unimproved	YES
693	Control	untreated	V6	99	SER-098-003	SER-098	4.17	Male	Rank 4	1.336180161	4	NA	NA	NA	Albendazole	<11	<5	0	Unimproved	NA	YES
694	H+L	untreated	V7	139	DEX-347-008	DEX-347	1.89	Female	Rank 1	8.569074145	7	0	0	NA	Ivermectin	<11	>5	0	Improved	Basic	YES
695	H+L	treated	V7	21	NXX-029-004	NXX-029	5.3	Male	Rank 5	1.123047146	7	0	0	NA	Ivermectin	<11	>5	0	Unimproved	NA	YES
696	H+L	treated	V7	21	NXX-029-005	NXX-029	8.3	Male	Rank 5	1.123047146	7	NA	NA	NA	Ivermectin	<11	>5	0	Unimproved	NA	YES
697	H+L	treated	V7	21	NXX-029-006	NXX-029	5.29	Female	Rank 5	1.123047146	7	0	0	NA	Ivermectin	<11	>5	0	Unimproved	NA	YES
698	H+L	treated	V7	21	NXX-018-001	NXX-018	29.74	Male	Rank 4	1.40193446	4	NA	NA	NA	Ivermectin	>29	<5	1	Open defecation	Unimproved	YES
699	H+L	untreated	V7	21	NXX-018-003	NXX-018	4.6	Female	Rank 4	1.40193446	4	0	0	NA	Ivermectin	<11	<5	1	Open defecation	Unimproved	YES
700	H+L	untreated	V7	21	NXX-015-003	NXX-015	4.74	Female	Rank 5	1.148054056	5	0	0	NA	Ivermectin	<11	<5	0	Unimproved	Unimproved	NO
701	H+L	untreated	V7	21	NXX-015-004	NXX-015	2.92	Male	Rank 5	1.148054056	5	0	0	NA	Ivermectin	<11	<5	0	Unimproved	Unimproved	YES
702	Control	treated	V7	155	DAN-120-006	DAN-120	5.25	Male	Rank 2	2.019526216	6	NA	NA	NA	Albendazole	<11	>5	1	Open defecation	Basic	YES
703	Control	untreated	V7	155	DAN-131-004	DAN-131	4.58	Male	Rank 3	1.712306255	4	0	0	NA	Albendazole	<11	<5	0	Unimproved	Basic	NO
704	Control	treated	V7	155	NXG-067-004	NXG-067	13.77	Female	Rank 3	1.753976834	9	NA	NA	NA	Albendazole	11-29	>5	1	Open defecation	Basic	YES
705	Control	untreated	V7	155	NXG-068-003	NXG-068	3.48	Male	Rank 3	1.631758864	4	0	0	NA	Albendazole	<11	<5	0	Unimproved	Basic	YES
706	Control	untreated	V7	155	NXG-068-004	NXG-068	1.74	Female	Rank 3	1.631758864	4	0	0	NA	Albendazole	<11	<5	0	Unimproved	Basic	YES
707	Control	treated	V7	155	DAN-107-006	DAN-107	5.44	Male	Rank 3	1.712286653	6	0	0	NA	Albendazole	<11	>5	1	Open defecation	Limited	YES
708	Control	treated	V7	155	DAN-107-007	DAN-107	3.17	Male	Rank 3	1.712286653	6	0	0	NA	Albendazole	<11	>5	1	Open defecation	Limited	YES
709	Control	treated	V7	155	DAN-103-006	DAN-103	4.83	Male	Rank 2	2.004233416	6	0	0	NA	Albendazole	<11	>5	0	Unimproved	Basic	YES
710	Control	untreated	V7	155	DAN-103-007	DAN-103	2.92	Male	Rank 2	2.004233416	6	0	0	NA	Albendazole	<11	>5	0	Unimproved	Basic	YES
711	Control	treated	V7	155	DAN-110-008	DAN-110	7.35	Male	Rank 2	2.362321053	7	NA	NA	NA	Albendazole	<11	>5	1	Open defecation	Basic	NO
712	Control	untreated	V7	155	DAN-110-009	DAN-110	4.64	Male	Rank 2	2.362321053	7	0	0	NA	Albendazole	<11	>5	1	Open defecation	Basic	NO
713	Control	treated	V7	155	DAN-124-003	DAN-124	5.13	Female	Rank 4	1.610442019	5	0	0	NA	Albendazole	<11	<5	0	Unimproved	Basic	YES
714	Control	treated	V7	155	NXG-055-005	NXG-055	11.29	Female	Rank 3	1.698278496	7	NA	NA	NA	Albendazole	11-29	>5	0	Unimproved	Basic	YES
715	Control	treated	V7	155	NXG-063-001	NXG-063	50.41	Male	Rank 2	2.374327566	8	NA	NA	NA	Albendazole	>29	>5	0	Unimproved	Basic	YES
716	Control	treated	V7	155	NXG-063-002	NXG-063	35.62	Female	Rank 2	2.374327566	8	NA	NA	NA	Albendazole	>29	>5	0	Unimproved	Basic	YES
717	Control	treated	V7	155	NXG-063-003	NXG-063	12.01	Male	Rank 2	2.374327566	8	NA	NA	NA	Albendazole	11-29	>5	0	Unimproved	Basic	YES
718	Control	treated	V7	155	NXG-065-001	NXG-065	34.48	Male	Rank 2	2.016767534	8	NA	NA	NA	Albendazole	>29	>5	1	Open defecation	Basic	YES
719	Control	untreated	V7	155	DAN-134-005	DAN-134	3.9	Male	Rank 2	2.065021683	8	0	0	NA	Albendazole	<11	>5	1	Open defecation	Basic	YES
720	Control	untreated	V7	155	DAN-134-006	DAN-134	3.49	Male	Rank 2	2.065021683	8	0	0	NA	Albendazole	<11	>5	1	Open defecation	Basic	YES
721	Control	untreated	V7	155	DAN-134-007	DAN-134	1.74	Male	Rank 2	2.065021683	8	0	0	NA	Albendazole	<11	>5	1	Open defecation	Basic	YES
722	Control	treated	V7	155	DAN-106-004	DAN-106	8.16	Female	Rank 2	2.172064482	6	NA	NA	NA	Albendazole	<11	>5	1	Open defecation	Basic	YES
723	Control	untreated	V7	155	DAN-106-006	DAN-106	4.03	Female	Rank 2	2.172064482	6	0	0	NA	Albendazole	<11	>5	1	Open defecation	Basic	YES
724	H+L	treated	V7	56	MUX-037-001	MUX-037	37.99	Male	Rank 3	1.848455821	7	NA	NA	NA	Ivermectin	>29	>5	1	Open defecation	Surface	YES
725	H+L	treated	V7	56	MUX-037-002	MUX-037	34.99	Male	Rank 3	1.848455821	7	NA	NA	NA	Ivermectin	>29	>5	1	Open defecation	Surface	YES
726	H+L	treated	V7	56	MUX-037-003	MUX-037	17.06	Male	Rank 3	1.848455821	7	NA	NA	NA	Ivermectin	11-29	>5	1	Open defecation	Surface	YES
727	H+L	treated	V7	56	MUX-037-005	MUX-037	11.31	Male	Rank 3	1.848455821	7	NA	NA	NA	Ivermectin	11-29	>5	1	Open defecation	Surface	YES
728	H+L	untreated	V7	56	MUX-037-006	MUX-037	5.34	Male	Rank 3	1.848455821	7	0	0	NA	Ivermectin	<11	>5	1	Open defecation	Surface	YES
729	H+L	treated	V7	56	MUX-037-008	MUX-037	8.74	Female	Rank 3	1.848455821	7	NA	NA	NA	Ivermectin	<11	>5	1	Open defecation	Surface	YES
730	H+L	untreated	V7	56	MUX-037-009	MUX-037	1.74	Female	Rank 3	1.848455821	7	0	0	NA	Ivermectin	<11	>5	1	Open defecation	Surface	YES
731	H+L	treated	V7	56	MUX-048-006	MUX-048	5.29	Male	Rank 2	2.062808507	6	0	0	NA	Ivermectin	<11	>5	1	Open defecation	Surface	YES
732	H+L	untreated	V7	56	MUX-048-007	MUX-048	2.87	Female	Rank 2	2.062808507	6	0	0	NA	Ivermectin	<11	>5	1	Open defecation	Surface	YES
733	H+L	treated	V7	56	MUX-047-005	MUX-047	7.49	Male	Rank 2	2.023916184	8	NA	NA	NA	Ivermectin	<11	>5	1	Open defecation	NA	YES
734	H+L	untreated	V7	56	MUX-047-006	MUX-047	4.8	Female	Rank 2	2.023916184	8	0	0	NA	Ivermectin	<11	>5	1	Open defecation	NA	YES
735	H+L	treated	V7	56	MUX-028-010	MUX-028	7.91	Female	Rank 2	2.563219882	10	NA	NA	NA	Ivermectin	<11	>5	0	Unimproved	NA	YES
736	H+L	untreated	V7	56	MUX-041-005	MUX-041	5.38	Male	Rank 3	1.622545142	5	0	0	NA	Ivermectin	<11	<5	1	Open defecation	Surface	NO
737	H+L	treated	V7	56	MUX-039-006	MUX-039	9.59	Female	Rank 3	1.832083149	7	NA	NA	NA	Ivermectin	<11	>5	1	Open defecation	Surface	NO
738	H+L	treated	V7	56	MUX-039-007	MUX-039	5.92	Female	Rank 3	1.832083149	7	NA	NA	NA	Ivermectin	<11	>5	1	Open defecation	Surface	NO
739	H+L	untreated	V7	56	MUX-039-008	MUX-039	1.97	Male	Rank 3	1.832083149	7	0	0	NA	Ivermectin	<11	>5	1	Open defecation	Surface	NO
740	H+L	untreated	V7	56	MUX-039-009	MUX-039	1.97	Male	Rank 3	1.832083149	7	0	0	NA	Ivermectin	<11	>5	1	Open defecation	Surface	NO
741	H+L	treated	V7	56	MUX-044-003	MUX-044	21.38	Male	Rank 3	1.727808656	10	NA	NA	NA	Ivermectin	11-29	>5	0	Unimproved	Surface	YES
742	H+L	treated	V7	56	MUX-044-006	MUX-044	3.79	Male	Rank 3	1.727808656	10	0	0	NA	Ivermectin	<11	>5	0	Unimproved	Surface	YES
743	H+L	treated	V7	56	MUX-044-009	MUX-044	19.29	Female	Rank 3	1.727808656	10	NA	NA	NA	Ivermectin	11-29	>5	0	Unimproved	Surface	YES
744	H+L	untreated	V7	56	MUX-044-010	MUX-044	1.86	Male	Rank 3	1.727808656	10	0	0	NA	Ivermectin	<11	>5	0	Unimproved	Surface	YES
745	H+L	treated	V7	56	MUX-053-001	MUX-053	34.63	Male	NA	NA	3	NA	NA	NA	Ivermectin	>29	<5	0	Unimproved	NA	YES
746	H+L	treated	V7	56	MUX-024-002	MUX-024	26.23	Female	Rank 2	2.111960049	5	NA	NA	NA	Ivermectin	11-29	<5	0	Unimproved	NA	DK
747	H	treated	V7	50	MUD-093-007	MUD-093	5.89	Male	Rank 1	4.252355879	8	NA	NA	NA	Ivermectin	<11	>5	NA		Unimproved	NA
748	H	untreated	V7	50	MUD-093-008	MUD-093	3.88	Male	Rank 1	4.252355879	8	0	0	NA	Ivermectin	<11	>5	NA		Unimproved	NA
749	H	treated	V7	50	MUD-091-001	MUD-091	31.12	Male	Rank 3	1.795545479	5	NA	NA	NA	Ivermectin	>29	<5	NA		Basic	NA
750	H	untreated	V7	50	MUD-091-004	MUD-091	4.66	Male	Rank 3	1.795545479	5	0	0	NA	Ivermectin	<11	<5	NA		Basic	NA
751	H	untreated	V7	50	MUD-091-005	MUD-091	2.73	Male	Rank 3	1.795545479	5	0	0	NA	Ivermectin	<11	<5	NA		Basic	NA
752	H	treated	V7	50	EEE-014-003	EEE-014	12.29	Male	Rank 1	4.037323797	5	NA	NA	NA	Ivermectin	11-29	<5	0	Unimproved	Basic	YES
753	H	untreated	V7	50	EEE-014-005	EEE-014	2.51	Male	Rank 1	4.037323797	5	0	0	NA	Ivermectin	<11	<5	0	Unimproved	Basic	YES
754	H+L	treated	V7	90	LSX-070-001	LSX-070	31.38	Male	Rank 3	1.799768478	4	NA	NA	NA	Ivermectin	>29	<5	1	Open defecation	Basic	NA
755	H+L	untreated	V7	90	LSX-070-003	LSX-070	2.19	Male	Rank 3	1.799768478	4	0	0	NA	Ivermectin	<11	<5	1	Open defecation	Basic	YES
756	H+L	untreated	V7	90	LSX-070-004	LSX-070	5.23	Male	Rank 3	1.799768478	4	0	0	NA	Ivermectin	<11	<5	1	Open defecation	Basic	YES
757	H	treated	V7	104	SNG-021-001	SNG-021	27.29	Male	Rank 5	1.146456523	4	NA	NA	NA	Ivermectin	11-29	<5	1	Open defecation	NA	YES
758	H	treated	V7	104	SNG-021-002	SNG-021	21.29	Female	Rank 5	1.146456523	4	NA	NA	NA	Ivermectin	11-29	<5	1	Open defecation	NA	YES
759	H	treated	V7	104	SNG-021-003	SNG-021	6.5	Female	Rank 5	1.146456523	4	NA	NA	NA	Ivermectin	<11	<5	1	Open defecation	NA	YES
760	H	treated	V7	104	SNG-025-002	SNG-025	42.29	Female	Rank 2	2.092968968	6	NA	NA	NA	Ivermectin	>29	>5	1	Open defecation	NA	YES
761	H	treated	V7	104	SNG-025-003	SNG-025	12.11	Female	Rank 2	2.092968968	6	NA	NA	NA	Ivermectin	11-29	>5	1	Open defecation	NA	NA
762	H	treated	V7	104	SNG-025-005	SNG-025	6.05	Female	Rank 2	2.092968968	6	NA	NA	NA	Ivermectin	<11	>5	1	Open defecation	NA	YES
763	H	treated	V7	104	SNG-022-002	SNG-022	28.78	Female	Rank 3	1.973246553	8	NA	NA	NA	Ivermectin	11-29	>5	0	Unimproved	NA	YES
764	H	treated	V7	104	SNG-022-005	SNG-022	12.29	Male	Rank 3	1.973246553	8	NA	NA	NA	Ivermectin	11-29	>5	0	Unimproved	NA	YES
765	H	treated	V7	104	SNG-022-009	SNG-022	6.29	Female	Rank 3	1.973246553	8	0	0	NA	Ivermectin	<11	>5	0	Unimproved	NA	YES
766	H	treated	V7	104	SNG-014-008	SNG-014	5.18	Male	Rank 3	1.968397152	6	0	0	NA	Ivermectin	<11	>5	1	Open defecation	NA	NA
767	H	treated	V7	104	NFI-038-001	NFI-038	33.29	Male	Rank 5	0.928126928	7	NA	NA	NA	Ivermectin	>29	>5	1	Open defecation	NA	NO
768	H	untreated	V7	104	NFI-038-006	NFI-038	4.88	Female	Rank 5	0.928126928	7	NA	0	NA	Ivermectin	<11	>5	1	Open defecation	NA	NO
769	H	untreated	V7	104	NFI-038-007	NFI-038	2.32	Male	Rank 5	0.928126928	7	1	0	NA	Ivermectin	<11	>5	1	Open defecation	NA	NO
770	H	treated	V7	104	NFI-037-002	NFI-037	26.29	Female	Rank 5	1.217342484	5	NA	NA	NA	Ivermectin	11-29	<5	1	Open defecation	NA	YES
771	H	treated	V7	104	NFI-037-001	NFI-037	34.29	Male	Rank 5	1.217342484	5	NA	NA	NA	Ivermectin	>29	<5	1	Open defecation	NA	YES
772	H	untreated	V7	104	NFI-037-005	NFI-037	2.79	Male	Rank 5	1.217342484	5	0	0	NA	Ivermectin	<11	<5	1	Open defecation	NA	YES
773	H	treated	V7	104	NFI-035-001	NFI-035	32.76	Female	Rank 3	1.766953889	4	NA	NA	NA	Ivermectin	>29	<5	1	Open defecation	NA	YES
774	H	treated	V7	104	NFI-035-003	NFI-035	6.29	Female	Rank 3	1.766953889	4	NA	NA	NA	Ivermectin	<11	<5	1	Open defecation	NA	YES
775	H	treated	V7	104	NFI-035-004	NFI-035	4.29	Female	Rank 3	1.766953889	4	1	0	NA	Ivermectin	<11	<5	1	Open defecation	NA	YES
776	H	treated	V7	104	NFI-036-001	NFI-036	39.92	Male	Rank 5	1.03891941	6	NA	NA	NA	Ivermectin	>29	>5	1	Open defecation	NA	NO
777	H	treated	V7	104	NFI-036-004	NFI-036	9.4	Male	Rank 5	1.03891941	6	NA	NA	NA	Ivermectin	<11	>5	1	Open defecation	NA	NO
778	H	untreated	V7	104	NFI-036-006	NFI-036	3.21	Female	Rank 5	1.03891941	6	1	0	NA	Ivermectin	<11	>5	1	Open defecation	NA	NO
779	H	treated	V7	104	NFI-036-005	NFI-036	5.25	Female	Rank 5	1.03891941	6	1	0	NA	Ivermectin	<11	>5	1	Open defecation	NA	NO
780	H	treated	V7	58	NHA-063-002	NHA-063	24.39	Female	Rank 2	2.013283306	4	NA	NA	NA	Ivermectin	11-29	<5	1	Open defecation	Surface	YES
781	H	treated	V7	58	NHA-076-004	NHA-076	8.29	Female	Rank 5	1.134096016	5	NA	NA	NA	Ivermectin	<11	<5	1	Open defecation	NA	YES
782	H+L	treated	V7	139	CIM-382-007	CIM-382	3.77	Male	Rank 1	7.988270069	6	0	0	NA	Ivermectin	<11	>5	0	Improved	Basic	NA
783	H+L	treated	V7	139	DEX-349-006	DEX-349	5.29	Male	Rank 1	8.333809192	4	0	0	NA	Ivermectin	<11	<5	0	Unimproved	Basic	YES
784	H	untreated	V7	142	MAL-104-905	MAL-104	2.29	Female	Rank 2	2.828709543	5	0	0	NA	Ivermectin	<11	<5	0	Unimproved	Basic	YES
785	H	treated	V7	142	MAL-109-003	MAL-109	11.29	Female	Rank 3	1.701061297	5	NA	NA	NA	Ivermectin	11-29	<5	1	Open defecation	Limited	YES
786	H	treated	V7	142	MAL-110-002	MAL-110	47.49	Female	Rank 2	2.19352332	7	NA	NA	NA	Ivermectin	>29	>5	1	Open defecation	Basic	YES
787	H	treated	V7	142	MAL-110-006	MAL-110	9.73	Female	Rank 2	2.19352332	7	NA	NA	NA	Ivermectin	<11	>5	1	Open defecation	Basic	YES
788	H	treated	V7	142	MAL-059-002	MAL-059	39.89	Female	Rank 3	1.913555261	9	NA	NA	NA	Ivermectin	>29	>5	NA		Limited	NA
789	H	treated	V7	142	MAL-059-006	MAL-059	12.38	Male	Rank 3	1.913555261	9	NA	NA	NA	Ivermectin	11-29	>5	NA		Limited	NA
790	H	treated	V7	142	MAL-059-008	MAL-059	8.23	Female	Rank 3	1.913555261	9	NA	NA	NA	Ivermectin	<11	>5	NA		Limited	NA
791	H	treated	V7	142	MAL-077-006	MAL-077	13.97	Female	Rank 4	1.519648899	8	NA	NA	NA	Ivermectin	11-29	>5	1	Open defecation	Basic	NO
792	H	treated	V7	142	MAL-077-010	MAL-077	4.22	Male	Rank 4	1.519648899	8	0	0	NA	Ivermectin	<11	>5	1	Open defecation	Basic	NO
793	H	treated	V7	142	MAL-067-001	MAL-067	26.73	Male	Rank 2	2.00078191	7	NA	NA	NA	Ivermectin	11-29	>5	0	Unimproved	Limited	NO
794	H	untreated	V7	142	MAL-067-007	MAL-067	3.46	Male	Rank 2	2.00078191	7	0	0	NA	Ivermectin	<11	>5	0	Unimproved	Limited	NO
795	Control	treated	V7	156	DFO-022-002	DFO-022	24.38	Female	Rank 2	2.912474655	4	NA	NA	NA	Albendazole	11-29	<5	0	Unimproved	Basic	YES
796	Control	untreated	V7	156	EDX-141-004	EDX-141	2.8	Male	Rank 1	4.370215168	4	0	0	NA	Albendazole	<11	<5	0	Unimproved	Basic	NO
797	Control	treated	V7	156	DDE-128-003	DDE-128	4.64	Male	Rank 1	6.697827585	3	0	0	NA	Albendazole	<11	<5	0	Unimproved	Basic	YES
798	Control	untreated	V7	156	DDE-128-004	DDE-128	2.01	Male	Rank 1	6.697827585	3	0	0	NA	Albendazole	<11	<5	0	Unimproved	Basic	YES
799	H+L	treated	V7	90	LSX-051-001	LSX-051	33.74	Male	Rank 2	2.135495753	11	NA	NA	NA	Ivermectin	>29	>5	0	Unimproved	Basic	YES
800	H+L	treated	V7	90	RFX-099-004	RFX-099	14.98	Male	Rank 2	2.222631579	9	NA	NA	NA	Ivermectin	11-29	>5	0	Unimproved	Basic	NA
801	H+L	treated	V7	90	RFX-015-004	RFX-015	5.62	Female	Rank 2	2.199527231	5	0	0	NA	Ivermectin	<11	<5	0	Unimproved	Basic	YES
802	H+L	untreated	V7	90	RFX-015-005	RFX-015	3.32	Female	Rank 2	2.199527231	5	0	0	NA	Ivermectin	<11	<5	0	Unimproved	Basic	NO
803	H+L	untreated	V7	90	RFX-021-006	RFX-021	4.39	Male	Rank 3	1.740869658	5	0	0	NA	Ivermectin	<11	<5	0	Unimproved	NA	NO
804	H+L	treated	V7	90	LSX-073-002	LSX-073	38.24	Female	Rank 3	1.977988373	8	NA	NA	NA	Ivermectin	>29	>5	0	Unimproved	Basic	YES
805	H+L	treated	V7	90	LSX-073-003	LSX-073	17.33	Male	Rank 3	1.977988373	8	NA	NA	NA	Ivermectin	11-29	>5	0	Unimproved	Basic	YES
806	H+L	untreated	V7	90	RFX-007-003	RFX-007	3.73	Male	Rank 3	1.710715031	4	0	0	NA	Ivermectin	<11	<5	0	Unimproved	Basic	YES
807	H+L	untreated	V7	90	LSX-069-007	LSX-069	2.93	Male	Rank 2	2.277735843	8	0	0	NA	Ivermectin	<11	>5	0	Unimproved	Limited	YES
808	H+L	treated	V7	90	LSX-069-001	LSX-069	38.01	Male	Rank 2	2.277735843	8	NA	NA	NA	Ivermectin	>29	>5	0	Unimproved	Limited	YES
809	H+L	untreated	V7	90	LSX-074-004	LSX-074	1.92	Male	Rank 1	4.182764896	4	0	0	NA	Ivermectin	<11	<5	0	Unimproved	Basic	YES
810	H+L	treated	V7	90	LSX-074-003	LSX-074	4.12	Female	Rank 1	4.182764896	4	0	0	NA	Ivermectin	<11	<5	0	Unimproved	Basic	YES
811	H+L	treated	V7	90	LSX-074-002	LSX-074	23.4	Female	Rank 1	4.182764896	4	NA	NA	NA	Ivermectin	11-29	<5	0	Unimproved	Basic	YES
812	H+L	treated	V7	90	RFX-012-008	RFX-012	5.29	Male	Rank 3	1.963007627	11	0	0	NA	Ivermectin	<11	>5	0	Unimproved	Basic	NO
813	H+L	treated	V7	90	RFX-012-009	RFX-012	4.29	Female	Rank 3	1.963007627	11	0	0	NA	Ivermectin	<11	>5	0	Unimproved	Basic	NO
814	H+L	untreated	V7	90	RFX-012-010	RFX-012	4.29	Female	Rank 3	1.963007627	11	0	0	NA	Ivermectin	<11	>5	0	Unimproved	Basic	NO
815	H+L	treated	V7	90	RFX-012-005	RFX-012	13.29	Female	Rank 3	1.963007627	11	NA	NA	NA	Ivermectin	11-29	>5	0	Unimproved	Basic	NO
816	H+L	untreated	V7	139	CIM-394-003	CIM-394	2.23	Female	Rank 4	1.582889869	2	0	0	NA	Ivermectin	<11	<5	0	Unimproved	Basic	NA
817	H+L	untreated	V7	139	DEX-345-006	DEX-345	5.22	Male	Rank 2	3.049414682	5	0	0	NA	Ivermectin	<11	<5	0	Unimproved	Basic	NO
818	H	untreated	V7	142	MAL-030-005	MAL-030	1.88	Male	Rank 4	1.484433353	2	0	0	NA	Ivermectin	<11	<5	0	Unimproved	Basic	YES
819	H	treated	V7	142	MAL-073-005	MAL-073	4.29	Female	Rank 3	1.748723778	2	0	0	NA	Ivermectin	<11	<5	1	Open defecation	Basic	YES
820	H	treated	V7	142	MAL-085-006	MAL-085	12.54	Male	Rank 3	1.84569388	9	NA	NA	NA	Ivermectin	11-29	>5	1	Open defecation	Limited	NO
821	H	treated	V7	142	MAL-075-004	MAL-075	8.13	Female	Rank 2	2.334138593	7	NA	NA	NA	Ivermectin	<11	>5	1	Open defecation	Basic	NO
822	H	untreated	V7	142	MAL-075-005	MAL-075	5.35	Female	Rank 2	2.334138593	7	0	0	NA	Ivermectin	<11	>5	1	Open defecation	Basic	NO
823	H	treated	V7	142	MAL-075-006	MAL-075	2.66	Female	Rank 2	2.334138593	7	0	0	NA	Ivermectin	<11	>5	1	Open defecation	Basic	YES
824	H	treated	V7	142	MAL-072-004	MAL-072	9.29	Male	Rank 3	1.915584248	6	NA	NA	NA	Ivermectin	<11	>5	1	Open defecation	Basic	NO
825	H	untreated	V7	142	MAL-072-007	MAL-072	3.55	Female	Rank 3	1.915584248	6	0	0	NA	Ivermectin	<11	>5	1	Open defecation	Basic	NO
826	H	untreated	V7	142	MAL-072-006	MAL-072	5.03	Female	Rank 3	1.915584248	6	0	0	NA	Ivermectin	<11	>5	1	Open defecation	Basic	NO
827	H	untreated	V7	142	MAL-024-003	MAL-027	3.8	Female	Rank 2	2.552180993	3	0	0	NA	Ivermectin	<11	<5	1	Open defecation	Basic	YES
828	H	treated	V7	142	MAL-065-001	MAL-065	30.51	Male	Rank 4	1.373969686	3	NA	NA	NA	Ivermectin	>29	<5	1	Open defecation	Basic	NO
829	H	treated	V7	142	MAL-065-002	MAL-065	23.11	Female	Rank 4	1.373969686	3	NA	NA	NA	Ivermectin	11-29	<5	1	Open defecation	Basic	YES
830	H	treated	V7	142	MAL-065-003	MAL-065	4.45	Female	Rank 4	1.373969686	3	0	0	NA	Ivermectin	<11	<5	1	Open defecation	Basic	YES
831	H	treated	V7	142	MAL-066-006	MAL-066	6.52	Female	Rank 2	2.262503899	11	NA	NA	NA	Ivermectin	<11	>5	0	Unimproved	Basic	NO
832	H	treated	V7	142	MAL-066-007	MAL-066	4.49	Female	Rank 2	2.262503899	11	0	0	NA	Ivermectin	<11	>5	0	Unimproved	Basic	NO
833	H	treated	V7	142	MAL-066-008	MAL-066	4.47	Male	Rank 2	2.262503899	11	0	0	NA	Ivermectin	<11	>5	0	Unimproved	Basic	NO
834	H	untreated	V7	142	MAL-066-011	MAL-066	2.65	Male	Rank 2	2.262503899	11	0	0	NA	Ivermectin	<11	>5	0	Unimproved	Basic	NO
835	H	treated	V7	50	MUD-083-003	MUD-083	11.55	Male	Rank 1	5.780037743	3	NA	NA	NA	Ivermectin	11-29	<5	1	Open defecation	Basic	NA
836	H	untreated	V7	50	MUD-083-004	MUD-083	4.59	Female	Rank 1	5.780037743	3	0	0	NA	Ivermectin	<11	<5	1	Open defecation	Basic	YES
837	H	untreated	V7	50	MUD-083-005	MUD-083	1.91	Female	Rank 1	5.780037743	3	0	0	NA	Ivermectin	<11	<5	1	Open defecation	Basic	YES
838	Control	treated	V6	117	MBA-011-003	MBA-011	5.37	Male	Rank 3	1.637404774	4	NA	NA	NA	Albendazole	<11	<5	1	Open defecation	Safely Managed	YES
839	Control	treated	V6	117	XJN-005-001	XJN-005	32.21	Male	Rank 4	1.496578168	5	NA	NA	NA	Albendazole	>29	<5	1	Open defecation	Unimproved	YES
840	Control	treated	V6	117	XJN-005-005	XJN-005	3.96	Female	Rank 4	1.496578168	5	NA	NA	NA	Albendazole	<11	<5	1	Open defecation	Unimproved	NO
841	Control	treated	V6	117	XJN-014-003	XJN-014	5.81	Male	Rank 3	1.737071357	4	NA	NA	NA	Albendazole	<11	<5	1	Open defecation	Basic	NO
842	Control	untreated	V6	117	XJN-014-004	XJN-014	2.81	Female	Rank 3	1.737071357	4	NA	NA	NA	Albendazole	<11	<5	1	Open defecation	Basic	NO
843	Control	untreated	V6	117	XJN-013-009	XJN-013	4.4	Female	Rank 3	1.806717877	6	NA	NA	NA	Albendazole	<11	>5	1	Open defecation	Basic	NO
844	Control	untreated	V6	117	XJN-008-004	XJN-008	3.23	Female	Rank 4	1.460370658	4	NA	NA	NA	Albendazole	<11	<5	0	Unimproved	Limited	NO
845	Control	treated	V6	117	XJN-008-003	XJN-008	4.39	Female	Rank 4	1.460370658	4	NA	NA	NA	Albendazole	<11	<5	0	Unimproved	Limited	NO
846	Control	treated	V6	117	XJN-028-001	XJN-028	25.07	Male	Rank 5	1.116205273	3	NA	NA	NA	Albendazole	11-29	<5	0	Unimproved	Unimproved	YES
847	Control	treated	V6	117	XJN-028-002	XJN-028	23.15	Female	Rank 5	1.116205273	3	NA	NA	NA	Albendazole	11-29	<5	0	Unimproved	Unimproved	YES
848	Control	treated	V6	117	XJN-028-003	XJN-028	2.44	Female	Rank 5	1.116205273	3	NA	NA	NA	Albendazole	<11	<5	0	Unimproved	Unimproved	YES
849	Control	treated	V6	117	XJN-023-001	XJN-023	30.21	Male	Rank 5	1.157974551	5	NA	NA	NA	Albendazole	>29	<5	1	Open defecation	Limited	NO
850	Control	untreated	V6	117	XJN-023-004	XJN-023	3.21	Female	Rank 5	1.157974551	5	NA	NA	NA	Albendazole	<11	<5	1	Open defecation	Limited	NO
851	Control	untreated	V6	117	XJN-021-014	XJN-021	5.66	Male	Rank 3	1.80854921	3	NA	NA	NA	Albendazole	<11	<5	1	Open defecation	Basic	NO
852	Control	untreated	V6	117	XJN-003-003	XJN-003	2.69	Female	Rank 5	1.116205273	3	NA	NA	NA	Albendazole	<11	<5	0	Unimproved	Unimproved	YES
853	Control	treated	V6	117	XJN-020-003	XJN-020	4.54	Female	Rank 3	1.724299274	4	NA	NA	NA	Albendazole	<11	<5	0	Unimproved	Basic	YES
854	Control	untreated	V6	117	XJN-020-004	XJN-020	1.76	Female	Rank 3	1.724299274	4	NA	NA	NA	Albendazole	<11	<5	0	Unimproved	Basic	YES
855	Control	treated	V6	117	XJN-004-012	XJN-004	5.24	Female	Rank 1	5.183707543	9	NA	NA	NA	Albendazole	<11	>5	0	Unimproved	Limited	YES
856	Control	treated	V6	117	XJN-007-004	XJN-007	5.4	Female	Rank 5	1.305449706	5	NA	NA	NA	Albendazole	<11	<5	0	Unimproved	Limited	NA
857	Control	untreated	V6	117	XJN-007-005	XJN-007	2.92	Male	Rank 5	1.305449706	5	NA	NA	NA	Albendazole	<11	<5	0	Unimproved	Limited	NO
858	Control	untreated	V6	156	EDX-121-004	EDX-121	2.9	Male	Rank 1	4.47942232	4	NA	NA	NA	Albendazole	<11	<5	0	Unimproved	Limited	NO
859	Control	untreated	V6	156	EDX-121-005	EDX-121	1.11	Female	Rank 1	4.47942232	4	NA	NA	NA	Albendazole	<11	<5	0	Unimproved	Limited	NO
860	Control	treated	V6	156	DDE-124-002	DDE-124	42.22	Female	Rank 1	5.253991801	9	NA	NA	NA	Albendazole	>29	>5	0	Unimproved	Basic	YES
861	H+L	treated	V6	140	MAH-030-004	MAH-030	10.71	Male	Rank 2	2.547148357	4	NA	NA	NA	Ivermectin	<11	<5	1	Open defecation	Basic	YES
862	H+L	treated	V6	140	MAH-014-001	MAH-014	31.59	Male	Rank 2	3.13128876	5	NA	NA	NA	Ivermectin	>29	<5	0	Unimproved	Basic	YES
863	H+L	treated	V6	140	MAH-014-003	MAH-014	2.77	Male	Rank 2	3.13128876	5	NA	NA	NA	Ivermectin	<11	<5	0	Unimproved	Basic	YES
864	H+L	treated	V6	140	MAH-044-001	MAH-044	27.43	Male	Rank 3	1.729641724	3	NA	NA	NA	Ivermectin	11-29	<5	1	Open defecation	Basic	YES
865	H+L	untreated	V6	140	MAH-044-003	MAH-044	2.79	Male	Rank 3	1.729641724	3	NA	NA	NA	Ivermectin	<11	<5	1	Open defecation	Basic	YES
866	H+L	treated	V6	140	MAH-042-001	MAH-042	46.35	Male	Rank 1	3.725716526	7	NA	NA	NA	Ivermectin	>29	>5	0	Unimproved	Basic	NO
867	H+L	treated	V6	140	MAH-042-003	MAH-042	38.35	Female	Rank 1	3.725716526	7	NA	NA	NA	Ivermectin	>29	>5	0	Unimproved	Basic	NO
868	H+L	treated	V6	140	MAH-042-005	MAH-042	11.85	Female	Rank 1	3.725716526	7	NA	NA	NA	Ivermectin	11-29	>5	0	Unimproved	Basic	NO
869	H+L	untreated	V6	140	MAH-040-003	MAH-040	6.23	Female	Rank 2	2.026176681	4	NA	NA	NA	Ivermectin	<11	<5	1	Open defecation	Basic	YES
870	H+L	treated	V6	140	MAH-032-004	MAH-032	6.37	Male	Rank 4	1.426040665	6	NA	NA	NA	Ivermectin	<11	>5	1	Open defecation	Basic	YES
871	H+L	untreated	V6	140	MAH-032-005	MAH-032	2.63	Male	Rank 4	1.426040665	6	NA	NA	NA	Ivermectin	<11	>5	1	Open defecation	Basic	YES
872	H+L	treated	V6	140	MAH-039-004	MAH-039	5.23	Male	Rank 3	1.762551629	3	NA	NA	NA	Ivermectin	<11	<5	0	Unimproved	Basic	NO
873	H+L	untreated	V6	140	MAH-039-005	MAH-039	3.22	Female	Rank 3	1.762551629	3	NA	NA	NA	Ivermectin	<11	<5	0	Unimproved	Basic	NA
874	H+L	untreated	V6	140	MAH-008-004	MAH-008	1.85	Male	Rank 3	1.905245732	3	NA	NA	NA	Ivermectin	<11	<5	1	Open defecation	Limited	YES
875	H+L	untreated	V6	140	MAH-023-003	MAH-023	2.68	Female	Rank 2	2.123829339	4	NA	NA	NA	Ivermectin	<11	<5	1	Open defecation	Basic	YES
876	H+L	treated	V6	140	MAH-021-001	MAH-021	28.33	Male	Rank 3	1.943813071	3	NA	NA	NA	Ivermectin	11-29	<5	1	Open defecation	Basic	YES
877	H+L	untreated	V6	140	MAH-021-005	MAH-021	3.27	Male	Rank 3	1.943813071	3	NA	NA	NA	Ivermectin	<11	<5	1	Open defecation	Basic	NA
878	H+L	treated	V6	140	MAH-025-003	MAH-025	4.43	Female	Rank 3	1.811550865	4	NA	NA	NA	Ivermectin	<11	<5	0	Unimproved	Basic	YES
879	H+L	untreated	V6	140	MAH-025-004	MAH-025	0.91	Male	Rank 3	1.811550865	4	NA	NA	NA	Ivermectin	<11	<5	0	Unimproved	Basic	YES
880	H+L	treated	V6	140	MAH-024-001	MAH-024	52.67	Male	Rank 2	2.127437417	10	NA	NA	NA	Ivermectin	>29	>5	1	Open defecation	Basic	YES
881	H+L	treated	V6	140	MAH-024-002	MAH-024	48.97	Female	Rank 2	2.127437417	10	NA	NA	NA	Ivermectin	>29	>5	1	Open defecation	Basic	YES
882	H+L	treated	V6	140	MAH-024-004	MAH-024	19.35	Male	Rank 2	2.127437417	10	NA	NA	NA	Ivermectin	11-29	>5	1	Open defecation	Basic	YES
883	H+L	treated	V6	140	MAH-024-009	MAH-024	4.93	Female	Rank 2	2.127437417	10	NA	NA	NA	Ivermectin	<11	>5	1	Open defecation	Basic	YES
884	H+L	untreated	V6	140	MAH-024-010	MAH-024	3.65	Male	Rank 2	2.127437417	10	NA	NA	NA	Ivermectin	<11	>5	1	Open defecation	Basic	YES
885	H+L	untreated	V6	140	MAH-013-003	MAH-013	4.18	Female	Rank 4	1.453424939	3	NA	NA	NA	Ivermectin	<11	<5	1	Open defecation	Basic	YES
886	H+L	untreated	V6	140	MAH-012-003	MAH-012	2.83	Female	Rank 2	2.463081766	3	NA	NA	NA	Ivermectin	<11	<5	1	Open defecation	Basic	NA
887	Control	treated	V6	127	XOU-037-002	XOU-037	43.1	Female	Rank 3	1.674926184	3	NA	NA	NA	Albendazole	>29	<5	1	Open defecation	Limited	YES
888	Control	treated	V6	127	XOU-037-003	XOU-037	43.1	Female	Rank 3	1.674926184	3	NA	NA	NA	Albendazole	>29	<5	1	Open defecation	Limited	YES
889	Control	treated	V6	127	XOU-024-001	XOU-024	26.27	Male	Rank 4	1.486406916	5	NA	NA	NA	Albendazole	11-29	<5	1	Open defecation	Basic	YES
890	Control	untreated	V6	127	XOU-024-005	XOU-024	5.4	Female	Rank 4	1.486406916	5	NA	NA	NA	Albendazole	<11	<5	1	Open defecation	Basic	YES
891	Control	treated	V6	127	XOU-029-001	XOU-029	29.64	Male	Rank 3	1.712767575	5	NA	NA	NA	Albendazole	>29	<5	1	Open defecation	Basic	YES
892	Control	untreated	V6	127	XOU-029-005	XOU-029	4.87	Female	Rank 3	1.712767575	5	NA	NA	NA	Albendazole	<11	<5	1	Open defecation	Basic	YES
893	Control	treated	V6	127	XOU-021-002	XOU-021	21.48	Female	Rank 4	1.383192588	4	NA	NA	NA	Albendazole	11-29	<5	1	Open defecation	Unimproved	YES
894	Control	treated	V6	127	XOU-021-003	XOU-021	7.32	Female	Rank 4	1.383192588	4	NA	NA	NA	Albendazole	<11	<5	1	Open defecation	Unimproved	YES
895	Control	untreated	V6	127	XOU-021-004	XOU-021	4.4	Male	Rank 4	1.383192588	4	NA	NA	NA	Albendazole	<11	<5	1	Open defecation	Unimproved	YES
896	Control	untreated	V6	127	XOU-038-002	XOU-038	5.14	Male	Rank 3	1.64597733	3	NA	NA	NA	Albendazole	<11	<5	1	Open defecation	Unimproved	YES
897	Control	untreated	V6	127	XOU-038-003	XOU-038	2.33	Female	Rank 3	1.64597733	3	NA	NA	NA	Albendazole	<11	<5	1	Open defecation	Unimproved	YES
898	Control	untreated	V6	127	XOU-036-004	XOU-036	4.76	Male	Rank 3	1.703285524	4	NA	NA	NA	Albendazole	<11	<5	0	Unimproved	Basic	YES
899	Control	treated	V6	127	XOU-031-003	XOU-031	4.13	Male	Rank 4	1.423149303	4	NA	NA	NA	Albendazole	<11	<5	1	Open defecation	Basic	YES
900	Control	untreated	V6	127	XOU-031-004	XOU-031	1.51	Female	Rank 4	1.423149303	4	NA	NA	NA	Albendazole	<11	<5	1	Open defecation	Basic	YES
901	Control	untreated	V6	127	XOU-014-004	XOU-014	1.61	Female	Rank 3	1.724311149	4	NA	NA	NA	Albendazole	<11	<5	1	Open defecation	Basic	YES
902	Control	untreated	V6	127	XOU-014-003	XOU-014	4.11	Male	Rank 3	1.724311149	4	NA	NA	NA	Albendazole	<11	<5	1	Open defecation	Basic	YES
903	Control	treated	V6	127	XOU-025-001	XOU-025	28.88	Male	Rank 4	1.486406916	5	NA	NA	NA	Albendazole	11-29	<5	1	Open defecation	Basic	YES
904	Control	untreated	V6	127	XOU-025-005	XOU-025	2.71	Male	Rank 4	1.486406916	5	NA	NA	NA	Albendazole	<11	<5	1	Open defecation	Basic	YES
905	Control	treated	V6	127	XOU-027-002	XOU-027	62.37	Female	Rank 3	1.685356237	3	NA	NA	NA	Albendazole	>29	<5	1	Open defecation	Basic	YES
906	Control	untreated	V6	127	XOU-027-005	XOU-027	4.38	Male	Rank 3	1.685356237	3	NA	NA	NA	Albendazole	<11	<5	1	Open defecation	Basic	YES
907	Control	untreated	V6	127	LIC-002-005	LIC-002	5.21	Female	Rank 2	1.994173105	5	NA	NA	NA	Albendazole	<11	<5	1	Open defecation	Basic	YES
908	Control	treated	V6	127	LIC-009-003	LIC-009	2.76	Male	Rank 3	1.70311156	4	NA	NA	NA	Albendazole	<11	<5	1	Open defecation	Basic	YES
909	Control	untreated	V6	127	LIC-009-004	LIC-009	0.9	Male	Rank 3	1.70311156	4	NA	NA	NA	Albendazole	<11	<5	1	Open defecation	Basic	YES
910	Control	treated	V6	127	LIC-016-002	LIC-016	43.53	Female	Rank 1	5.251847858	8	NA	NA	NA	Albendazole	>29	>5	0	Unimproved	Basic	YES
911	Control	treated	V6	127	LIC-016-005	LIC-016	12.94	Male	Rank 1	5.251847858	8	NA	NA	NA	Albendazole	11-29	>5	0	Unimproved	Basic	NA
912	Control	treated	V6	127	LIC-016-006	LIC-016	11.28	Female	Rank 1	5.251847858	8	NA	NA	NA	Albendazole	11-29	>5	0	Unimproved	Basic	YES
913	Control	treated	V6	127	LIC-022-002	LIC-022	38.22	Female	Rank 2	2.289997714	3	NA	NA	NA	Albendazole	>29	<5	0	Unimproved	Basic	YES
914	Control	treated	V6	127	LIC-022-005	LIC-022	11.15	Male	Rank 2	2.289997714	3	NA	NA	NA	Albendazole	11-29	<5	0	Unimproved	Basic	YES
915	H+L	treated	V6	51	MUO-023-005	MUO-023	9.61	Female	Rank 1	5.481244025	5	NA	NA	NA	Ivermectin	<11	<5	1	Open defecation	Unimproved	YES
916	H+L	treated	V6	51	MUO-042-002	MUO-042	36.22	Female	Rank 4	1.540545738	8	NA	NA	NA	Ivermectin	>29	>5	1	Open defecation	Unimproved	YES
917	H+L	treated	V6	51	MUO-042-005	MUO-042	14.63	Female	Rank 4	1.540545738	8	NA	NA	NA	Ivermectin	11-29	>5	1	Open defecation	Unimproved	YES
918	H+L	untreated	V6	51	MUO-036-005	MUO-036	4.22	Male	Rank 5	1.30959183	6	NA	NA	NA	Ivermectin	<11	>5	1	Open defecation	Safely Managed	YES
919	H+L	treated	V6	51	MUO-034-003	MUO-034	11.22	Male	Rank 4	1.605005597	5	NA	NA	NA	Ivermectin	11-29	<5	1	Open defecation	Unimproved	YES
920	H+L	untreated	V6	51	MUO-034-006	MUO-034	3.81	Female	Rank 4	1.605005597	5	NA	NA	NA	Ivermectin	<11	<5	1	Open defecation	Unimproved	YES
921	H+L	treated	V6	51	MUO-007-001	MUO-007	29.25	Male	Rank 3	1.677624557	6	NA	NA	NA	Ivermectin	>29	>5	0	Unimproved	Unimproved	YES
922	H+L	treated	V6	51	MUO-007-004	MUO-007	6.8	Female	Rank 3	1.677624557	6	NA	NA	NA	Ivermectin	<11	>5	0	Unimproved	Unimproved	NO
923	H+L	treated	V6	51	MUO-007-005	MUO-007	4.86	Male	Rank 3	1.677624557	6	NA	NA	NA	Ivermectin	<11	>5	0	Unimproved	Unimproved	NO
924	H+L	untreated	V6	51	MUO-007-006	MUO-007	4.86	Male	Rank 3	1.677624557	6	NA	NA	NA	Ivermectin	<11	>5	0	Unimproved	Unimproved	NO
925	H+L	treated	V6	51	MUO-037-001	MUO-037	26.4	Male	Rank 3	1.649069308	2	NA	NA	NA	Ivermectin	11-29	<5	1	Open defecation	Unimproved	YES
926	H+L	treated	V6	51	MUO-019-012	MUO-019	4.08	Female	Rank 2	2.065862144	7	NA	NA	NA	Ivermectin	<11	>5	0	Unimproved	Unimproved	YES
927	H+L	untreated	V6	51	MUO-011-004	MUO-011	1.68	Female	Rank 4	1.389714797	1	NA	NA	NA	Ivermectin	<11	<5	0	Unimproved	Unimproved	NO
928	H+L	untreated	V6	51	MUO-004-007	MUO-004	4.21	Male	Rank 3	1.818370835	5	NA	NA	NA	Ivermectin	<11	<5	0	Unimproved	Unimproved	NO
929	H+L	treated	V6	51	MUO-005-006	MUO-005	5.35	Male	Rank 2	1.98835093	7	NA	NA	NA	Ivermectin	<11	>5	1	Open defecation	Unimproved	YES
930	H+L	treated	V6	51	MUO-005-007	MUO-005	1.72	Male	Rank 2	1.98835093	7	NA	NA	NA	Ivermectin	<11	>5	1	Open defecation	Unimproved	NO
931	H+L	treated	V6	51	MUO-009-001	MUO-009	32.24	Male	Rank 3	1.795749093	6	NA	NA	NA	Ivermectin	>29	>5	1	Open defecation	Unimproved	YES
932	H+L	treated	V6	51	MUO-009-003	MUO-009	13.2	Female	Rank 3	1.795749093	6	NA	NA	NA	Ivermectin	11-29	>5	1	Open defecation	Unimproved	YES
933	H+L	untreated	V6	51	MUO-009-005	MUO-009	4.39	Female	Rank 3	1.795749093	6	NA	NA	NA	Ivermectin	<11	>5	1	Open defecation	Unimproved	YES
934	H+L	untreated	V6	51	MUO-017-004	MUO-017	3.31	Male	Rank 4	1.349030927	5	NA	NA	NA	Ivermectin	<11	<5	1	Open defecation	Unimproved	YES
935	H+L	treated	V6	27	CUM-128-001	CUM-128	34.66	Male	Rank 3	1.764261871	10	NA	NA	NA	Ivermectin	>29	>5	1	Open defecation	Unimproved	YES
936	H+L	treated	V6	27	LOT-014-002	LOT-014	22.36	Female	Rank 4	1.561184148	3	NA	NA	NA	Ivermectin	11-29	<5	0	Unimproved	NA	NO
937	H+L	treated	V6	27	LOT-014-003	LOT-014	5.07	Female	Rank 4	1.561184148	3	NA	NA	NA	Ivermectin	<11	<5	0	Unimproved	NA	NO
938	H+L	treated	V6	27	LOT-002-005	LOT-002	7.42	Female	Rank 5	1.037637738	7	NA	NA	NA	Ivermectin	<11	>5	1	Open defecation	Unimproved	NO
939	H+L	untreated	V6	27	LOT-012-004	LOT-012	2.96	Female	Rank 5	1.179438499	3	NA	NA	NA	Ivermectin	<11	<5	0	Unimproved	NA	YES
940	H+L	treated	V6	27	LOT-012-003	LOT-012	5.31	Female	Rank 5	1.179438499	3	NA	NA	NA	Ivermectin	<11	<5	0	Unimproved	NA	YES
941	H+L	treated	V6	27	LOT-019-001	LOT-019	26.19	Female	Rank 4	1.324288247	5	NA	NA	NA	Ivermectin	11-29	<5	0	Unimproved	Limited	YES
942	H+L	untreated	V6	27	LOT-019-004	LOT-019	1.18	Female	Rank 4	1.324288247	5	NA	NA	NA	Ivermectin	<11	<5	0	Unimproved	Limited	YES
943	H+L	treated	V6	27	LOT-024-003	LOT-024	18.19	Female	Rank 4	1.374075566	5	NA	NA	NA	Ivermectin	11-29	<5	1	Open defecation	Basic	NA
944	H+L	treated	V6	27	LOT-062-002	LOT-062	42.32	Female	Rank 5	1.24783369	7	NA	NA	NA	Ivermectin	>29	>5	0	Unimproved	Basic	YES
945	Control	untreated	V6	30	EEE-125-006	EEE-125	3.58	Female	Rank 2	2.149868632	10	NA	NA	NA	Albendazole	<11	>5	0	Unimproved	Basic	NO
946	Control	untreated	V6	30	EEE-125-012	EEE-125	1.61	Male	Rank 2	2.149868632	10	NA	NA	NA	Albendazole	<11	>5	0	Unimproved	Basic	NO
947	Control	untreated	V6	156	DDE-161-009	DDE-161	1.68	Female	Rank 1	7.477713286	10	NA	NA	NA	Albendazole	<11	>5	0	Unimproved	Basic	NO
948	Control	untreated	V6	156	DDE-187-009	DDE-187	3.38	Male	Rank 1	7.173298237	12	NA	NA	NA	Albendazole	<11	>5	0	Improved	Basic	YES
949	Control	treated	V6	156	EDX-142-009	EDX-142	10.42	Female	Rank 1	3.477850443	6	NA	NA	NA	Albendazole	<11	>5	0	Unimproved	Basic	NO
950	Control	treated	V6	156	EDX-142-011	EDX-142	5.41	Male	Rank 1	3.477850443	6	NA	NA	NA	Albendazole	<11	>5	0	Unimproved	Basic	NO
951	Control	treated	V6	156	DFO-043-004	DFO-043	14.56	Male	Rank 1	6.444995016	9	NA	NA	NA	Albendazole	11-29	>5	0	Unimproved	Basic	YES
952	H	treated	V6	73	NOE-004-003	NOE-004	5.54	Male	Rank 2	2.106259977	4	NA	NA	NA	Ivermectin	<11	<5	1	Open defecation	Basic	YES
953	H	untreated	V6	73	NOE-004-004	NOE-004	1.16	Female	Rank 2	2.106259977	4	NA	NA	NA	Ivermectin	<11	<5	1	Open defecation	Basic	YES
954	H	treated	V6	50	MUD-093-007	MUD-093	5.83	Male	Rank 1	4.252355879	8	NA	NA	NA	Ivermectin	<11	>5	NA		Unimproved	NA
955	H	untreated	V6	50	MUD-093-008	MUD-093	3.82	Male	Rank 1	4.252355879	8	NA	NA	NA	Ivermectin	<11	>5	NA		Unimproved	NA
956	H	treated	V6	50	MUD-091-001	MUD-091	31.06	Male	Rank 3	1.795545479	5	NA	NA	NA	Ivermectin	>29	<5	NA		Basic	NA
957	H	untreated	V6	50	MUD-091-005	MUD-091	2.67	Male	Rank 3	1.795545479	5	NA	NA	NA	Ivermectin	<11	<5	NA		Basic	NA
958	H	untreated	V6	50	MUD-091-004	MUD-091	4.6	Male	Rank 3	1.795545479	5	NA	NA	NA	Ivermectin	<11	<5	NA		Basic	NA
959	H	treated	V6	67	MRX-003-001	MRX-003	27.24	Male	Rank 5	1.30982452	5	NA	NA	NA	Ivermectin	11-29	<5	1	Open defecation	Unimproved	YES
960	H	untreated	V6	67	MRX-003-004	MRX-003	4.64	Female	Rank 5	1.30982452	5	NA	NA	NA	Ivermectin	<11	<5	1	Open defecation	Unimproved	NO
961	H	untreated	V6	67	MRX-003-005	MRX-003	2.2	Male	Rank 5	1.30982452	5	NA	NA	NA	Ivermectin	<11	<5	1	Open defecation	Unimproved	NO
962	H	untreated	V6	67	CHA-062-002	CHA-062	1.85	Female	Rank 5	0.972148804	2	NA	NA	NA	Ivermectin	<11	<5	1	Open defecation	Unimproved	YES
963	H	treated	V6	67	CHA-061-002	CHA-061	40.58	Female	Rank 1	3.885758813	8	NA	NA	NA	Ivermectin	>29	>5	1	Open defecation	Unimproved	YES
964	H	treated	V6	67	CHA-061-003	CHA-061	16.6	Male	Rank 1	3.885758813	8	NA	NA	NA	Ivermectin	11-29	>5	1	Open defecation	Unimproved	YES
965	H	untreated	V6	67	CHA-061-006	CHA-061	4.58	Male	Rank 1	3.885758813	8	NA	NA	NA	Ivermectin	<11	>5	1	Open defecation	Unimproved	YES
966	H	treated	V6	67	CHA-034-002	CHA-034	25.07	Female	Rank 2	2.279680071	5	NA	NA	NA	Ivermectin	11-29	<5	0	Unimproved	Basic	YES
967	H	treated	V6	67	CHA-010-007	CHA-010	5.22	Female	Rank 3	1.788299424	8	NA	NA	NA	Ivermectin	<11	>5	0	Unimproved	Basic	YES
968	H	untreated	V6	67	CHA-010-008	CHA-010	2.61	Female	Rank 3	1.788299424	8	NA	NA	NA	Ivermectin	<11	>5	0	Unimproved	Basic	NO
969	H	treated	V6	67	CHA-011-005	CHA-011	5.16	Female	Rank 4	1.3482987	5	NA	NA	NA	Ivermectin	<11	<5	1	Open defecation	Unimproved	YES
970	H	untreated	V6	67	CHA-011-006	CHA-011	2.61	Female	Rank 4	1.3482987	5	NA	NA	NA	Ivermectin	<11	<5	1	Open defecation	Unimproved	YES
971	H	treated	V6	67	CHA-004-002	CHA-004	45.24	Female	Rank 2	2.969663497	3	NA	NA	NA	Ivermectin	>29	<5	0	Unimproved	Limited	YES
972	H	treated	V6	67	CHA-005-004	CHA-004	14.21	Male	Rank 2	2.969663497	3	NA	NA	NA	Ivermectin	11-29	<5	0	Unimproved	Limited	NO
973	H	untreated	V6	88	RAP-010-004	RAP-010	4.02	Female	Rank 4	1.583140556	5	NA	NA	NA	Ivermectin	<11	<5	0	Unimproved	Basic	NO
974	H	untreated	V6	88	RAP-010-005	RAP-010	0.93	Male	Rank 4	1.583140556	5	NA	NA	NA	Ivermectin	<11	<5	0	Unimproved	Basic	NO
975	H	untreated	V6	88	RAP-008-003	RAP-008	3.3	Female	Rank 5	0.810175692	4	NA	NA	NA	Ivermectin	<11	<5	0	Unimproved	Limited	YES
976	H	treated	V6	88	RAP-015-002	RAP-015	23.39	Female	Rank 2	2.296562587	2	NA	NA	NA	Ivermectin	11-29	<5	1	Open defecation	Basic	YES
977	H	treated	V6	88	RAP-075-003	RAP-075	5.21	Male	Rank 3	1.724299274	4	NA	NA	NA	Ivermectin	<11	<5	1	Open defecation	Basic	YES
978	H	untreated	V6	88	RAP-075-004	RAP-075	2.41	Female	Rank 3	1.724299274	4	NA	NA	NA	Ivermectin	<11	<5	1	Open defecation	Basic	YES
979	H	treated	V6	88	RAP-009-001	RAP-009	70.21	Male	Rank 5	0.967850475	5	NA	NA	NA	Ivermectin	>29	<5	0	Unimproved	Basic	NO
980	H	treated	V6	88	RAP-009-004	RAP-009	12.42	Female	Rank 5	0.967850475	5	NA	NA	NA	Ivermectin	11-29	<5	0	Unimproved	Basic	NO
981	H	treated	V6	88	RAP-017-002	RAP-017	26.21	Female	Rank 5	0.86099898	6	NA	NA	NA	Ivermectin	11-29	>5	1	Open defecation	Basic	YES
982	H	untreated	V6	88	RAP-017-005	RAP-017	4.21	Male	Rank 5	0.86099898	6	NA	NA	NA	Ivermectin	<11	>5	1	Open defecation	Basic	YES
983	H	untreated	V6	88	RAP-024-003	RAP-024	3.39	Male	Rank 2	2.917944697	3	NA	NA	NA	Ivermectin	<11	<5	1	Open defecation	Safely Managed	YES
984	H	treated	V6	88	RAP-014-002	RAP-014	28.96	Female	Rank 2	3.09918613	7	NA	NA	NA	Ivermectin	11-29	>5	0	Unimproved	Basic	NO
985	H	untreated	V6	88	RAP-014-008	RAP-014	2.78	Female	Rank 2	3.09918613	7	NA	NA	NA	Ivermectin	<11	>5	0	Unimproved	Basic	NO
986	H	untreated	V6	88	RAP-065-003	RAP-065	1.66	Male	Rank 5	1.075782311	3	NA	NA	NA	Ivermectin	<11	<5	0	Unimproved	Safely Managed	YES
987	H	untreated	V6	88	RAP-063-005	RAP-063	5.19	Female	Rank 3	1.768770199	6	NA	NA	NA	Ivermectin	<11	>5	1	Open defecation	Unimproved	YES
988	H	treated	V6	88	RAP-019-001	RAP-019	28.71	Male	Rank 5	0.815332539	4	NA	NA	NA	Ivermectin	11-29	<5	0	Unimproved	Safely Managed	NO
989	H	untreated	V6	88	RAP-019-004	RAP-019	3.55	Female	Rank 5	0.815332539	4	NA	NA	NA	Ivermectin	<11	<5	0	Unimproved	Safely Managed	NO
990	H	untreated	V6	88	RAP-023-003	RAP-023	4.2	Female	Rank 5	1.219838782	4	NA	NA	NA	Ivermectin	<11	<5	1	Open defecation	Safely Managed	YES
991	H	treated	V6	88	RAP-028-001	RAP-028	29.39	Female	Rank 2	2.430409675	5	NA	NA	NA	Ivermectin	>29	<5	0	Unimproved	Safely Managed	YES
992	H	treated	V6	88	RAP-028-003	RAP-028	9.2	Male	Rank 2	2.430409675	5	NA	NA	NA	Ivermectin	<11	<5	0	Unimproved	Safely Managed	YES
993	H	untreated	V6	88	RAP-028-005	RAP-028	2.2	Male	Rank 2	2.430409675	5	NA	NA	NA	Ivermectin	<11	<5	0	Unimproved	Safely Managed	YES
994	H	treated	V6	88	RAP-027-004	RAP-027	15.52	Male	Rank 2	2.037595697	6	NA	NA	NA	Ivermectin	11-29	>5	0	Unimproved	Unimproved	YES
995	H	untreated	V6	88	RAP-027-007	RAP-027	1.65	Male	Rank 2	2.037595697	6	NA	NA	NA	Ivermectin	<11	>5	0	Unimproved	Unimproved	YES
996	H	untreated	V6	88	RAP-072-003	RAP-072	3.36	Female	Rank 5	1.111399477	3	NA	NA	NA	Ivermectin	<11	<5	1	Open defecation	Safely Managed	YES
997	H	untreated	V6	88	RAP-022-004	RAP-022	2.06	Female	Rank 3	1.637404774	3	NA	NA	NA	Ivermectin	<11	<5	1	Open defecation	Safely Managed	YES
998	H	untreated	V6	88	RAP-022-003	RAP-022	4.39	Female	Rank 3	1.637404774	3	NA	NA	NA	Ivermectin	<11	<5	1	Open defecation	Safely Managed	YES
999	H	treated	V6	88	RAP-026-002	RAP-026	20.19	Female	Rank 5	1.284434581	3	NA	NA	NA	Ivermectin	11-29	<5	1	Open defecation	Safely Managed	YES
1000	H	untreated	V6	88	RAP-026-003	RAP-026	2.77	Female	Rank 5	1.284434581	3	NA	NA	NA	Ivermectin	<11	<5	1	Open defecation	Safely Managed	YES
1001	H+L	treated	V6	90	RFX-018-005	RFX-018	5.35	Male	Rank 3	1.921804834	6	NA	NA	NA	Ivermectin	<11	>5	0	Unimproved	Basic	YES
1002	H+L	untreated	V6	90	RFX-018-006	RFX-018	3.23	Male	Rank 3	1.921804834	6	NA	NA	NA	Ivermectin	<11	>5	0	Unimproved	Basic	YES
1003	H+L	treated	V6	90	RFX-018-001	RFX-018	34.35	Male	Rank 3	1.921804834	6	NA	NA	NA	Ivermectin	>29	>5	0	Unimproved	Basic	YES
1004	H+L	untreated	V6	90	LSX-070-003	LSX-070	2.12	Male	Rank 3	1.799768478	4	NA	NA	NA	Ivermectin	<11	<5	1	Open defecation	Basic	YES
1005	H+L	treated	V6	90	LSX-070-001	LSX-070	31.31	Male	Rank 3	1.799768478	4	NA	NA	NA	Ivermectin	>29	<5	1	Open defecation	Basic	NA
1006	H+L	untreated	V6	90	LSX-070-004	LSX-070	5.16	Male	Rank 3	1.799768478	4	NA	NA	NA	Ivermectin	<11	<5	1	Open defecation	Basic	YES
1007	Control	treated	V6	155	NXG-055-005	NXG-055	11.22	Female	Rank 3	1.698278496	7	NA	NA	NA	Albendazole	11-29	>5	0	Unimproved	Basic	YES
1008	Control	untreated	V6	155	DAN-134-005	DAN-134	3.83	Male	Rank 2	2.065021683	8	NA	NA	NA	Albendazole	<11	>5	1	Open defecation	Basic	YES
1009	Control	untreated	V6	155	DAN-134-006	DAN-134	3.41	Male	Rank 2	2.065021683	8	NA	NA	NA	Albendazole	<11	>5	1	Open defecation	Basic	YES
1010	Control	untreated	V6	155	DAN-134-007	DAN-134	1.66	Male	Rank 2	2.065021683	8	NA	NA	NA	Albendazole	<11	>5	1	Open defecation	Basic	YES
1011	Control	treated	V6	155	NXG-065-001	NXG-065	34.4	Male	Rank 2	2.016767534	8	NA	NA	NA	Albendazole	>29	>5	1	Open defecation	Basic	YES
1012	Control	untreated	V6	155	DAN-131-004	DAN-131	4.5	Male	Rank 3	1.712306255	4	NA	NA	NA	Albendazole	<11	<5	0	Unimproved	Basic	NO
1013	Control	treated	V6	155	DAN-110-008	DAN-110	7.27	Male	Rank 2	2.362321053	7	NA	NA	NA	Albendazole	<11	>5	1	Open defecation	Basic	NO
1014	Control	untreated	V6	155	DAN-110-009	DAN-110	4.56	Male	Rank 2	2.362321053	7	NA	NA	NA	Albendazole	<11	>5	1	Open defecation	Basic	NO
1015	Control	treated	V6	155	DAN-103-006	DAN-103	4.75	Male	Rank 2	2.004233416	6	NA	NA	NA	Albendazole	<11	>5	0	Unimproved	Basic	YES
1016	Control	untreated	V6	155	DAN-103-007	DAN-103	2.84	Male	Rank 2	2.004233416	6	NA	NA	NA	Albendazole	<11	>5	0	Unimproved	Basic	YES
1017	H+L	treated	V6	110	TAO-031-003	TAO-031	51.53	Female	Rank 4	1.598094448	6	NA	NA	NA	Ivermectin	>29	>5	0	Unimproved	Unimproved	NA
1018	H+L	treated	V6	110	TAO-025-001	TAO-025	22.24	Female	Rank 3	1.960817304	5	NA	NA	NA	Ivermectin	11-29	<5	1	Open defecation	Limited	YES
1019	H+L	treated	V6	110	TAO-023-003	TAO-023	11.21	Female	Rank 4	1.350217045	5	NA	NA	NA	Ivermectin	11-29	<5	1	Open defecation	Limited	NO
1020	H+L	treated	V6	110	TAO-046-001	TAO-046	27.41	Male	Rank 3	1.881254907	6	NA	NA	NA	Ivermectin	11-29	>5	1	Open defecation	Limited	NO
1021	H+L	untreated	V6	110	TAO-046-005	TAO-046	2.72	Male	Rank 3	1.881254907	6	NA	NA	NA	Ivermectin	<11	>5	1	Open defecation	Limited	YES
1022	H+L	treated	V6	110	TAO-035-001	TAO-035	37.21	Female	Rank 5	1.285613913	9	NA	NA	NA	Ivermectin	>29	>5	1	Open defecation	NA	NO
1023	H+L	treated	V6	110	TAO-035-002	TAO-035	43.06	Male	Rank 5	1.285613913	9	NA	NA	NA	Ivermectin	>29	>5	1	Open defecation	NA	NA
1024	H+L	treated	V6	110	TAO-035-006	TAO-035	12.21	Male	Rank 5	1.285613913	9	NA	NA	NA	Ivermectin	11-29	>5	1	Open defecation	NA	NO
1025	H+L	treated	V6	110	TAO-050-003	TAO-050	15.84	Male	Rank 2	2.448240534	10	NA	NA	NA	Ivermectin	11-29	>5	NA		Limited	NA
1026	H+L	treated	V6	110	TAO-050-008	TAO-050	5.35	Male	Rank 2	2.448240534	10	NA	NA	NA	Ivermectin	<11	>5	NA		Limited	NA
1027	H+L	untreated	V6	110	TAO-050-009	TAO-050	2.68	Male	Rank 2	2.448240534	10	NA	NA	NA	Ivermectin	<11	>5	NA		Limited	NA
1028	H+L	treated	V6	110	TAO-015-001	TAO-015	44.41	Female	Rank 5	1.261646372	4	NA	NA	NA	Ivermectin	>29	<5	0	Unimproved	Unimproved	YES
1029	H+L	treated	V6	110	TAO-015-004	TAO-015	5.19	Male	Rank 5	1.261646372	4	NA	NA	NA	Ivermectin	<11	<5	0	Unimproved	Unimproved	YES
1030	H+L	untreated	V6	110	TAO-008-004	TAO-008	3.51	Female	Rank 4	1.344456684	5	NA	NA	NA	Ivermectin	<11	<5	1	Open defecation	Unimproved	NO
1031	H+L	untreated	V6	110	TAO-013-003	TAO-013	2.59	Female	Rank 4	1.504172862	4	NA	NA	NA	Ivermectin	<11	<5	0	Unimproved	NA	YES
1032	H+L	treated	V6	110	TAO-012-001	TAO-012	20.23	Female	Rank 5	1.159417133	3	NA	NA	NA	Ivermectin	11-29	<5	1	Open defecation	NA	YES
1033	H+L	untreated	V6	110	TAO-012-002	TAO-012	3.21	Male	Rank 5	1.159417133	3	NA	NA	NA	Ivermectin	<11	<5	1	Open defecation	NA	YES
1034	H+L	treated	V6	110	TAO-011-003	TAO-011	7.23	Female	Rank 2	2.106127527	5	NA	NA	NA	Ivermectin	<11	<5	1	Open defecation	Surface	YES
1035	H+L	untreated	V6	110	TAO-011-004	TAO-011	5.2	Female	Rank 2	2.106127527	5	NA	NA	NA	Ivermectin	<11	<5	1	Open defecation	Surface	YES
1036	H+L	untreated	V6	110	TAO-011-005	TAO-011	3.12	Female	Rank 2	2.106127527	5	NA	NA	NA	Ivermectin	<11	<5	1	Open defecation	Surface	YES
1037	H+L	treated	V6	110	TAO-006-001	TAO-006	39.15	Male	Rank 2	2.400084872	9	NA	NA	NA	Ivermectin	>29	>5	1	Open defecation	NA	YES
1038	H+L	treated	V6	110	TAO-006-002	TAO-006	37.17	Female	Rank 2	2.400084872	9	NA	NA	NA	Ivermectin	>29	>5	1	Open defecation	NA	YES
1039	H+L	treated	V6	110	TAO-006-003	TAO-006	15.56	Male	Rank 2	2.400084872	9	NA	NA	NA	Ivermectin	11-29	>5	1	Open defecation	NA	NO
1040	H+L	treated	V6	110	TAO-006-005	TAO-006	12.59	Male	Rank 2	2.400084872	9	NA	NA	NA	Ivermectin	11-29	>5	1	Open defecation	NA	YES
1041	H+L	treated	V6	110	TAO-006-007	TAO-006	9.91	Female	Rank 2	2.400084872	9	NA	NA	NA	Ivermectin	<11	>5	1	Open defecation	NA	NO
1042	H+L	treated	V6	110	TAO-006-009	TAO-006	4.54	Female	Rank 2	2.400084872	9	NA	NA	NA	Ivermectin	<11	>5	1	Open defecation	NA	NO
1043	H+L	treated	V6	110	TAO-007-003	TAO-007	4.35	Female	Rank 3	1.720848293	5	NA	NA	NA	Ivermectin	<11	<5	0	Unimproved	NA	NO
1044	H+L	treated	V6	110	TAO-002-002	TAO-002	29.74	Female	Rank 2	2.46745348	6	NA	NA	NA	Ivermectin	>29	>5	1	Open defecation	Limited	YES
1045	H	treated	V6	46	SDS-043-001	SDS-043	47.3	Male	Rank 2	2.04185126	8	NA	NA	NA	Ivermectin	>29	>5	NA		Safely Managed	NA
1046	H	untreated	V6	46	SDS-043-009	SDS-043	2.97	Male	Rank 2	2.04185126	8	NA	NA	NA	Ivermectin	<11	>5	NA		Safely Managed	NA
1047	H	untreated	V6	46	SDS-042-005	SDS-042	2.51	Male	Rank 1	4.142178328	4	NA	NA	NA	Ivermectin	<11	<5	0	Unimproved	Unimproved	YES
1048	H	treated	V6	46	SDS-054-002	SDS-054	4.74	Male	Rank 3	1.858612249	3	NA	NA	NA	Ivermectin	<11	<5	0	Unimproved	Unimproved	YES
1049	H	untreated	V6	46	SDS-054-003	SDS-054	2.22	Female	Rank 3	1.858612249	3	NA	NA	NA	Ivermectin	<11	<5	0	Unimproved	Unimproved	YES
1050	H	untreated	V6	46	SDS-047-005	SDS-047	1.12	Female	Rank 5	1.31219771	5	NA	NA	NA	Ivermectin	<11	<5	0	Unimproved	Unimproved	YES
1051	H	untreated	V6	46	SDS-047-004	SDS-047	4.49	Male	Rank 5	1.31219771	5	NA	NA	NA	Ivermectin	<11	<5	0	Unimproved	Unimproved	YES
1052	H	treated	V6	46	SDS-037-004	SDS-037	5.23	Male	Rank 5	1.291073111	5	NA	NA	NA	Ivermectin	<11	<5	0	Unimproved	Safely Managed	YES
1053	H	untreated	V6	46	SDS-037-005	SDS-037	2.21	Female	Rank 5	1.291073111	5	NA	NA	NA	Ivermectin	<11	<5	0	Unimproved	Safely Managed	YES
1054	H	treated	V6	46	AEX-008-005	AEX-008	6.29	Male	Rank 5	1.187439603	12	NA	NA	NA	Ivermectin	<11	>5	0	Unimproved	Unimproved	YES
1055	H	treated	V6	46	AEX-008-004	AEX-008	5.21	Male	Rank 5	1.187439603	12	NA	NA	NA	Ivermectin	<11	>5	0	Unimproved	Unimproved	YES
1056	H	treated	V6	46	AEX-009-001	AEX-009	21.49	Male	Rank 5	0.68801216	4	NA	NA	NA	Ivermectin	11-29	<5	1	Open defecation	Unimproved	YES
1057	H	untreated	V6	46	AEX-009-003	AEX-009	3.83	Female	Rank 5	0.68801216	4	NA	NA	NA	Ivermectin	<11	<5	1	Open defecation	Unimproved	YES
1058	H	untreated	V6	46	AEX-009-004	AEX-009	1.89	Male	Rank 5	0.68801216	4	NA	NA	NA	Ivermectin	<11	<5	1	Open defecation	Unimproved	YES
1059	H	untreated	V6	46	AEX-012-005	AEX-012	2.37	Female	Rank 2	1.994741945	6	NA	NA	NA	Ivermectin	<11	>5	1	Open defecation	Safely Managed	YES
1060	H	untreated	V6	46	AEX-033-004	AEX-033	4.43	Female	Rank 5	1.147126538	5	NA	NA	NA	Ivermectin	<11	<5	1	Open defecation	Unimproved	YES
1061	H	untreated	V6	46	AEX-033-005	AEX-033	1.8	Female	Rank 5	1.147126538	5	NA	NA	NA	Ivermectin	<11	<5	1	Open defecation	Unimproved	YES
1062	H	treated	V6	46	AEX-020-002	AEX-020	22.81	Male	Rank 1	3.927037965	12	NA	NA	NA	Ivermectin	11-29	>5	NA		Unimproved	NA
1063	H	treated	V6	46	AEX-020-008	AEX-020	6.19	Female	Rank 1	3.927037965	12	NA	NA	NA	Ivermectin	<11	>5	NA		Unimproved	NA
1064	H	treated	V6	46	AEX-035-006	AEX-035	5.19	Male	Rank 5	1.001482259	7	NA	NA	NA	Ivermectin	<11	>5	1	Open defecation	Unimproved	YES
1065	H	untreated	V6	46	AEX-035-007	AEX-035	3.2	Female	Rank 5	1.001482259	7	NA	NA	NA	Ivermectin	<11	>5	1	Open defecation	Unimproved	YES
1066	H	untreated	V6	46	AEX-031-003	AEX-031	5.13	Female	Rank 2	2.092770416	4	NA	NA	NA	Ivermectin	<11	<5	1	Open defecation	Unimproved	YES
1067	H	untreated	V6	46	AEX-031-004	AEX-031	2.21	Male	Rank 2	2.092770416	4	NA	NA	NA	Ivermectin	<11	<5	1	Open defecation	Unimproved	YES
1068	H	treated	V6	46	AEX-040-001	AEX-040	26.97	Male	Rank 3	1.685615258	5	NA	NA	NA	Ivermectin	11-29	<5	NA		Safely Managed	NA
1069	H	untreated	V6	46	AEX-040-004	AEX-040	4.41	Female	Rank 3	1.685615258	5	NA	NA	NA	Ivermectin	<11	<5	NA		Safely Managed	NA
1070	Control	treated	V6	145	FNX-003-001	FNX-003	28.18	Male	Rank 4	1.580347789	7	NA	NA	NA	Albendazole	11-29	>5	0	Unimproved	Limited	YES
1071	Control	treated	V6	145	FNX-003-004	FNX-003	9.26	Male	Rank 4	1.580347789	7	NA	NA	NA	Albendazole	<11	>5	0	Unimproved	Limited	YES
1072	Control	treated	V6	145	CUD-025-003	CUD-025	5.2	Female	Rank 2	2.579828816	4	NA	NA	NA	Albendazole	<11	<5	0	Unimproved	Basic	YES
1073	Control	untreated	V6	145	CUD-025-004	CUD-025	2.05	Female	Rank 2	2.579828816	4	NA	NA	NA	Albendazole	<11	<5	0	Unimproved	Basic	YES
1074	Control	treated	V6	145	CUD-092-002	CUD-092	20.59	Female	Rank 4	1.460366329	3	NA	NA	NA	Albendazole	11-29	<5	NA		Safely Managed	NA
1075	Control	treated	V6	145	CUD-141-005	CUD-141	5.32	Male	Rank 2	2.016875774	6	NA	NA	NA	Albendazole	<11	>5	0	Unimproved	Basic	YES
1076	Control	untreated	V6	145	CUD-141-006	CUD-141	2.63	Female	Rank 2	2.016875774	6	NA	NA	NA	Albendazole	<11	>5	0	Unimproved	Basic	YES
1077	Control	untreated	V6	145	CUD-131-003	CUD-131	2.78	Male	Rank 5	0.77948122	4	NA	NA	NA	Albendazole	<11	<5	0	Unimproved	Basic	YES
1078	H	untreated	V6	37	MIJ-012-005	MIJ-012	1.96	Female	Rank 4	1.602370408	5	NA	NA	NA	Ivermectin	<11	<5	0	Unimproved	Unimproved	YES
1079	H	untreated	V6	37	MIJ-012-004	MIJ-012	4.22	Female	Rank 4	1.602370408	5	NA	NA	NA	Ivermectin	<11	<5	0	Unimproved	Unimproved	YES
1080	H	treated	V6	37	MIJ-051-006	MIJ-051	4.22	Female	Rank 4	1.596230849	6	NA	NA	NA	Ivermectin	<11	>5	0	Unimproved	Basic	NO
1081	H	treated	V6	37	MIJ-051-005	MIJ-051	7.22	Female	Rank 4	1.596230849	6	NA	NA	NA	Ivermectin	<11	>5	0	Unimproved	Basic	NO
1082	Control	treated	V6	47	MTX-074-001	MTX-074	59.17	Female	Rank 3	1.733235679	6	NA	NA	NA	Albendazole	>29	>5	0	Unimproved	Basic	NO
1083	Control	treated	V6	47	MTX-080-002	MTX-080	33.26	Female	Rank 5	1.241009892	5	NA	NA	NA	Albendazole	>29	<5	1	Open defecation	Basic	YES
1084	Control	untreated	V6	47	MTX-080-005	MTX-080	3.88	Male	Rank 5	1.241009892	5	NA	NA	NA	Albendazole	<11	<5	1	Open defecation	Basic	YES
1085	Control	treated	V6	47	MTX-070-003	MTX-070	17.2	Male	Rank 3	1.648450884	6	NA	NA	NA	Albendazole	11-29	>5	1	Open defecation	Limited	NO
1086	Control	treated	V6	47	MTX-070-005	MTX-070	14.2	Female	Rank 3	1.648450884	6	NA	NA	NA	Albendazole	11-29	>5	1	Open defecation	Limited	NO
1087	Control	untreated	V6	47	MTX-070-007	MTX-070	4.21	Male	Rank 3	1.648450884	6	NA	NA	NA	Albendazole	<11	>5	1	Open defecation	Limited	NO
1088	Control	untreated	V6	47	MTX-061-006	MTX-061	5.16	Male	Rank 1	3.586854417	8	NA	NA	NA	Albendazole	<11	>5	0	Unimproved	Limited	NO
1089	Control	untreated	V6	47	MTX-061-007	MTX-061	2.63	Male	Rank 1	3.586854417	8	NA	NA	NA	Albendazole	<11	>5	0	Unimproved	Limited	NO
1090	Control	treated	V6	47	MTX-060-002	MTX-060	30.21	Female	Rank 4	1.446490895	7	NA	NA	NA	Albendazole	>29	>5	0	Improved	Limited	NO
1091	Control	untreated	V6	47	MTX-060-007	MTX-060	1.94	Female	Rank 4	1.446490895	7	NA	NA	NA	Albendazole	<11	>5	0	Improved	Limited	NO
1092	Control	treated	V6	47	MTX-063-006	MTX-063	7.48	Female	Rank 2	2.015047403	7	NA	NA	NA	Albendazole	<11	>5	0	Unimproved	Basic	YES
1093	Control	treated	V6	47	MTX-053-002	MTX-053	22.97	Male	Rank 4	1.474002782	4	NA	NA	NA	Albendazole	11-29	<5	0	Unimproved	Basic	YES
1094	Control	untreated	V6	47	MTX-053-004	MTX-053	0.95	Female	Rank 4	1.474002782	4	NA	NA	NA	Albendazole	<11	<5	0	Unimproved	Basic	YES
1095	Control	treated	V6	47	MTX-054-001	MTX-054	44.96	Male	Rank 2	2.114383578	6	NA	NA	NA	Albendazole	>29	>5	0	Unimproved	Basic	YES
1096	Control	treated	V6	47	MTX-054-002	MTX-054	42.37	Female	Rank 2	2.114383578	6	NA	NA	NA	Albendazole	>29	>5	0	Unimproved	Basic	YES
1097	Control	treated	V6	47	MTX-054-006	MTX-054	11.29	Male	Rank 2	2.114383578	6	NA	NA	NA	Albendazole	11-29	>5	0	Unimproved	Basic	YES
1098	Control	treated	V6	47	MTX-054-007	MTX-054	7.37	Male	Rank 2	2.114383578	6	NA	NA	NA	Albendazole	<11	>5	0	Unimproved	Basic	NO
1099	Control	untreated	V6	47	MTX-054-008	MTX-054	4.29	Female	Rank 2	2.114383578	6	NA	NA	NA	Albendazole	<11	>5	0	Unimproved	Basic	YES
1100	Control	untreated	V6	47	MTX-046-004	MTX-046	4.47	Male	Rank 4	1.411611213	5	NA	NA	NA	Albendazole	<11	<5	0	Unimproved	Basic	YES
1101	Control	untreated	V6	47	MTX-046-005	MTX-046	1.89	Female	Rank 4	1.411611213	5	NA	NA	NA	Albendazole	<11	<5	0	Unimproved	Basic	YES
1102	Control	treated	V6	47	MTX-047-001	MTX-047	28.57	Male	Rank 2	2.048833236	6	NA	NA	NA	Albendazole	11-29	>5	1	Open defecation	Basic	YES
1103	Control	treated	V6	47	MTX-047-002	MTX-047	27.58	Female	Rank 2	2.048833236	6	NA	NA	NA	Albendazole	11-29	>5	1	Open defecation	Basic	YES
1104	Control	untreated	V6	47	MTX-047-005	MTX-047	4.57	Female	Rank 2	2.048833236	6	NA	NA	NA	Albendazole	<11	>5	1	Open defecation	Basic	YES
1105	Control	untreated	V6	47	MTX-047-006	MTX-047	2.12	Female	Rank 2	2.048833236	6	NA	NA	NA	Albendazole	<11	>5	1	Open defecation	Basic	YES
1106	Control	untreated	V6	47	MTX-045-003	MTX-045	5.65	Male	Rank 3	1.793571918	4	NA	NA	NA	Albendazole	<11	<5	1	Open defecation	Basic	YES
1107	Control	untreated	V6	47	MTX-045-004	MTX-045	3.52	Female	Rank 3	1.793571918	4	NA	NA	NA	Albendazole	<11	<5	1	Open defecation	Basic	NO
1108	Control	untreated	V6	47	MTX-044-003	MTX-044	2.74	Female	Rank 2	2.000205456	3	NA	NA	NA	Albendazole	<11	<5	1	Open defecation	Basic	YES
1109	Control	treated	V6	47	MTX-042-002	MTX-042	32.21	Female	Rank 4	1.453589097	7	NA	NA	NA	Albendazole	>29	>5	1	Open defecation	Limited	NO
1110	Control	treated	V6	47	MTX-042-005	MTX-042	7.9	Female	Rank 4	1.453589097	7	NA	NA	NA	Albendazole	<11	>5	1	Open defecation	Limited	NO
1111	Control	untreated	V6	47	MTX-042-007	MTX-042	1.74	Female	Rank 4	1.453589097	7	NA	NA	NA	Albendazole	<11	>5	1	Open defecation	Limited	NA
1112	Control	treated	V6	47	MTX-041-001	MTX-041	45.46	Male	Rank 3	1.832062497	8	NA	NA	NA	Albendazole	>29	>5	0	Unimproved	Basic	YES
1113	Control	treated	V6	47	MTX-041-004	MTX-041	21.99	Female	Rank 3	1.832062497	8	NA	NA	NA	Albendazole	11-29	>5	0	Unimproved	Basic	NO
1114	Control	treated	V6	47	MTX-041-006	MTX-041	8.21	Female	Rank 3	1.832062497	8	NA	NA	NA	Albendazole	<11	>5	0	Unimproved	Basic	NO
1115	Control	untreated	V6	47	MTX-041-007	MTX-041	3.21	Male	Rank 3	1.832062497	8	NA	NA	NA	Albendazole	<11	>5	0	Unimproved	Basic	NO
1116	Control	untreated	V6	47	MTX-041-008	MTX-041	4.21	Female	Rank 3	1.832062497	8	NA	NA	NA	Albendazole	<11	>5	0	Unimproved	Basic	NO
1117	Control	treated	V6	47	MTX-040-002	MTX-040	22.7	Female	Rank 3	1.768202882	4	NA	NA	NA	Albendazole	11-29	<5	1	Open defecation	Basic	YES
1118	Control	untreated	V6	47	MTX-040-004	MTX-040	2.7	Male	Rank 3	1.768202882	4	NA	NA	NA	Albendazole	<11	<5	1	Open defecation	Basic	YES
1119	H	treated	V6	58	MSC-050-001	MSC-050	45.56	Male	Rank 3	1.791190438	7	NA	NA	NA	Ivermectin	>29	>5	1	Open defecation	NA	YES
1120	H	treated	V6	58	MSC-050-008	MSC-050	3.24	Male	Rank 3	1.791190438	7	NA	NA	NA	Ivermectin	<11	>5	1	Open defecation	NA	YES
1121	H	treated	V6	58	MSC-046-001	MSC-046	52.59	Male	Rank 3	1.920252109	2	NA	NA	NA	Ivermectin	>29	<5	0	Unimproved	NA	YES
1122	H	treated	V6	58	MSC-046-002	MSC-046	52.54	Female	Rank 3	1.920252109	2	NA	NA	NA	Ivermectin	>29	<5	0	Unimproved	NA	YES
1123	H	untreated	V6	58	MSC-055-003	MSC-055	4.4	Male	Rank 2	2.612229637	3	NA	NA	NA	Ivermectin	<11	<5	1	Open defecation	Safely Managed	NO
1124	H	treated	V6	58	MSC-066-002	MSC-066	52.49	Female	Rank 5	1.190738806	3	NA	NA	NA	Ivermectin	>29	<5	1	Open defecation	NA	NO
1125	H	untreated	V6	58	MSC-057-006	MSC-057	5.43	Female	Rank 3	1.766620247	4	NA	NA	NA	Ivermectin	<11	<5	0	Unimproved	NA	YES
1126	H	treated	V6	58	MSC-069-001	MSC-069	33.23	Male	Rank 2	2.774275127	4	NA	NA	NA	Ivermectin	>29	<5	0	Unimproved	NA	YES
1127	H	untreated	V6	58	MSC-070-008	MSC-070	3.18	Male	Rank 2	3.275932353	7	NA	NA	NA	Ivermectin	<11	>5	0	Unimproved	NA	YES
1128	Control	treated	V6	54	MUR-102-003	MUR-102	13.34	Male	Rank 1	3.851205568	7	NA	NA	NA	Albendazole	11-29	>5	1	Open defecation	Surface	NA
1129	Control	treated	V6	54	MUR-102-005	MUR-102	6.85	Female	Rank 1	3.851205568	7	NA	NA	NA	Albendazole	<11	>5	1	Open defecation	Surface	YES
1130	Control	untreated	V6	54	MUR-102-006	MUR-102	4.06	Female	Rank 1	3.851205568	7	NA	NA	NA	Albendazole	<11	>5	1	Open defecation	Surface	NO
1131	Control	untreated	V6	54	MUR-102-007	MUR-102	1.47	Female	Rank 1	3.851205568	7	NA	NA	NA	Albendazole	<11	>5	1	Open defecation	Surface	YES
1132	Control	treated	V6	54	MUR-107-004	MUR-107	12.91	Male	Rank 2	2.1374991	8	NA	NA	NA	Albendazole	11-29	>5	0	Unimproved	Surface	YES
1133	Control	treated	V6	54	MUR-107-005	MUR-107	10.92	Male	Rank 2	2.1374991	8	NA	NA	NA	Albendazole	<11	>5	0	Unimproved	Surface	YES
1134	H	treated	V6	158	ONA-053-001	ONA-053	47.69	Male	Rank 1	5.575886781	10	NA	NA	NA	Ivermectin	>29	>5	1	Open defecation	Basic	NA
1135	H	treated	V6	158	ONA-053-009	ONA-053	5.07	Male	Rank 1	5.575886781	10	NA	NA	NA	Ivermectin	<11	>5	1	Open defecation	Basic	NO
1136	H	untreated	V6	158	ONA-053-010	ONA-053	2.21	Male	Rank 1	5.575886781	10	NA	NA	NA	Ivermectin	<11	>5	1	Open defecation	Basic	NO
1137	H	treated	V6	158	ONA-055-002	ONA-055	29.05	Female	Rank 3	1.831954626	7	NA	NA	NA	Ivermectin	>29	>5	1	Open defecation	Basic	YES
1138	H	untreated	V6	158	ONA-055-006	ONA-055	3.59	Male	Rank 3	1.831954626	7	NA	NA	NA	Ivermectin	<11	>5	1	Open defecation	Basic	YES
1139	H	treated	V6	158	ONA-052-002	ONA-052	27.41	Female	Rank 3	1.720303638	5	NA	NA	NA	Ivermectin	11-29	<5	1	Open defecation	Unimproved	YES
1140	H	untreated	V6	158	ONA-036-007	ONA-036	5.22	Female	Rank 2	2.711342683	8	NA	NA	NA	Ivermectin	<11	>5	0	Unimproved	Unimproved	YES
1141	H	treated	V6	158	ONA-028-001	ONA-028	26.46	Male	Rank 4	1.541094587	5	NA	NA	NA	Ivermectin	11-29	<5	0	Unimproved	Safely Managed	YES
1142	H	treated	V6	158	ONA-028-004	ONA-028	4.56	Female	Rank 4	1.541094587	5	NA	NA	NA	Ivermectin	<11	<5	0	Unimproved	Safely Managed	NO
1143	H	untreated	V6	158	ONA-028-005	ONA-028	1.66	Male	Rank 4	1.541094587	5	NA	NA	NA	Ivermectin	<11	<5	0	Unimproved	Safely Managed	YES
1144	H	untreated	V6	158	ONA-054-003	ONA-054	5.19	Female	Rank 2	2.069858859	3	NA	NA	NA	Ivermectin	<11	<5	1	Open defecation	Basic	YES
1145	H	treated	V6	158	ONA-022-005	ONA-022	12.13	Male	Rank 5	1.281324751	6	NA	NA	NA	Ivermectin	11-29	>5	0	Unimproved	Unimproved	NO
1146	H	untreated	V6	158	ONA-056-005	ONA-056	3.54	Female	Rank 5	1.205189547	6	NA	NA	NA	Ivermectin	<11	>5	0	Unimproved	Basic	YES
1147	H	treated	V6	158	ONA-062-002	ONA-062	42.06	Female	Rank 3	1.858157016	9	NA	NA	NA	Ivermectin	>29	>5	0	Unimproved	Basic	NO
1148	H	treated	V6	158	ONA-062-003	ONA-062	17.03	Male	Rank 3	1.858157016	9	NA	NA	NA	Ivermectin	11-29	>5	0	Unimproved	Basic	NO
1149	H	untreated	V6	158	ONA-062-004	ONA-062	5.02	Female	Rank 3	1.858157016	9	NA	NA	NA	Ivermectin	<11	>5	0	Unimproved	Basic	NO
1150	H	treated	V6	158	ONA-062-006	ONA-062	11.95	Male	Rank 3	1.858157016	9	NA	NA	NA	Ivermectin	11-29	>5	0	Unimproved	Basic	NO
1151	H	untreated	V6	158	ONA-062-009	ONA-062	2.04	Female	Rank 3	1.858157016	9	NA	NA	NA	Ivermectin	<11	>5	0	Unimproved	Basic	NO
1152	H	treated	V6	158	ONA-062-010	ONA-062	12.9	Female	Rank 3	1.858157016	9	NA	NA	NA	Ivermectin	11-29	>5	0	Unimproved	Basic	NO
1153	H	treated	V6	158	SOA-005-004	SOA-005	18.19	Female	Rank 2	2.015686086	7	NA	NA	NA	Ivermectin	11-29	>5	1	Open defecation	Basic	NA
1154	H	treated	V6	158	SOA-002-005	SOA-002	6.2	Male	Rank 1	4.752049953	6	NA	NA	NA	Ivermectin	<11	>5	1	Open defecation	Basic	NO
1155	H	untreated	V6	37	MIJ-055-006	MIJ-055	3.99	Female	Rank 2	2.165962609	5	NA	NA	NA	Ivermectin	<11	<5	0	Unimproved	Basic	YES
1156	H	untreated	V6	37	MIJ-054-004	MIJ-054	3.2	Male	Rank 4	1.45078975	4	NA	NA	NA	Ivermectin	<11	<5	0	Unimproved	Basic	YES
1157	H	untreated	V6	37	MIJ-048-004	MIJ-048	4.2	Male	Rank 3	1.724299274	5	NA	NA	NA	Ivermectin	<11	<5	0	Unimproved	Basic	YES
1158	H	untreated	V6	37	MIJ-048-005	MIJ-048	1.65	Male	Rank 3	1.724299274	5	NA	NA	NA	Ivermectin	<11	<5	0	Unimproved	Basic	YES
1159	H	untreated	V6	37	MIJ-058-006	MIJ-058	1.94	Male	Rank 3	1.748384741	6	NA	NA	NA	Ivermectin	<11	>5	0	Unimproved	Basic	YES
1160	H	untreated	V6	37	MIJ-015-005	MIJ-015	1.4	Female	Rank 4	1.501816412	7	NA	NA	NA	Ivermectin	<11	>5	0	Unimproved	Limited	YES
1161	H	untreated	V6	37	MIJ-006-004	MIJ-006	1.09	Female	Rank 5	1.040747945	4	NA	NA	NA	Ivermectin	<11	<5	0	Unimproved	Unimproved	YES
1162	H	untreated	V6	37	MIJ-006-003	MIJ-006	3.95	Female	Rank 5	1.040747945	4	NA	NA	NA	Ivermectin	<11	<5	0	Unimproved	Unimproved	YES
1163	H	untreated	V6	37	MIJ-019-003	MIJ-019	2.02	Male	Rank 4	1.415172585	3	NA	NA	NA	Ivermectin	<11	<5	0	Unimproved	Basic	YES
1164	H	treated	V6	16	XMI-085-011	XMI-085	5.91	Female	Rank 2	2.23133611	5	NA	NA	NA	Ivermectin	<11	<5	0	Unimproved	Unimproved	YES
1165	H	untreated	V6	16	XMI-037-003	XMI-037	4.65	Female	Rank 5	0.687664027	3	NA	NA	NA	Ivermectin	<11	<5	1	Open defecation	Safely Managed	YES
1166	H	untreated	V6	16	XMI-037-004	XMI-037	2.95	Female	Rank 5	0.687664027	3	NA	NA	NA	Ivermectin	<11	<5	1	Open defecation	Safely Managed	YES
1167	H	treated	V6	16	XMI-080-007	XMI-080	5.19	Female	Rank 5	1.093499224	6	NA	NA	NA	Ivermectin	<11	>5	1	Open defecation	Safely Managed	YES
1168	H	untreated	V6	16	XMI-077-006	XMI-077	2.67	Male	Rank 4	1.59892602	7	NA	NA	NA	Ivermectin	<11	>5	1	Open defecation	Unimproved	YES
1169	H	treated	V6	16	XMI-101-003	XMI-101	5.01	Female	Rank 4	1.346430246	5	NA	NA	NA	Ivermectin	<11	<5	0	Unimproved	Unimproved	NA
1170	H	treated	V6	16	XMI-101-004	XMI-101	2.9	Female	Rank 4	1.346430246	5	NA	NA	NA	Ivermectin	<11	<5	0	Unimproved	Unimproved	YES
1171	H	treated	V6	16	XMI-084-001	XMI-084	32.33	Female	Rank 3	1.619939769	3	NA	NA	NA	Ivermectin	>29	<5	1	Open defecation	Unimproved	YES
1172	H	treated	V6	16	XMI-084-004	XMI-084	4.19	Male	Rank 3	1.619939769	3	NA	NA	NA	Ivermectin	<11	<5	1	Open defecation	Unimproved	YES
1173	H	treated	V6	16	XMI-084-005	XMI-084	6.19	Female	Rank 3	1.619939769	3	NA	NA	NA	Ivermectin	<11	<5	1	Open defecation	Unimproved	YES
1174	H	untreated	V6	16	XMI-088-004	XMI-088	3.2	Female	Rank 5	0.630048011	4	NA	NA	NA	Ivermectin	<11	<5	1	Open defecation	Safely Managed	YES
1175	H	treated	V6	16	XMI-078-004	XMI-078	3.84	Female	Rank 5	0.762709946	4	NA	NA	NA	Ivermectin	<11	<5	1	Open defecation	Safely Managed	YES
1176	H	treated	V6	16	LUA-009-007	LUA-009	19.64	Female	Rank 1	3.360035633	6	NA	NA	NA	Ivermectin	11-29	>5	1	Open defecation	Unimproved	YES
1177	H	untreated	V6	16	XMI-079-004	XMI-079	2.12	Male	Rank 3	1.619951645	4	NA	NA	NA	Ivermectin	<11	<5	1	Open defecation	Unimproved	YES
1178	H	treated	V6	16	GUI-087-002	GUI-087	23.64	Female	Rank 1	3.895548901	3	NA	NA	NA	Ivermectin	11-29	<5	0	Unimproved	Limited	YES
1179	Control	treated	V6	156	EDX-134-004	EDX-134	5.07	Male	Rank 1	5.255237868	3	NA	NA	NA	Albendazole	<11	<5	0	Unimproved	Basic	YES
1180	Control	untreated	V6	65	MMX-032-009	MMX-032	2.8	Male	Rank 3	1.976603744	7	NA	NA	NA	Albendazole	<11	>5	0	Unimproved	Basic	YES
1181	Control	treated	V6	65	MMX-032-008	MMX-032	5.79	Male	Rank 3	1.976603744	7	NA	NA	NA	Albendazole	<11	>5	0	Unimproved	Basic	YES
1182	Control	treated	V6	65	MMX-032-005	MMX-032	15.2	Male	Rank 3	1.976603744	7	NA	NA	NA	Albendazole	11-29	>5	0	Unimproved	Basic	NA
1183	Control	treated	V6	65	MMX-032-001	MMX-032	43.2	Male	Rank 3	1.976603744	7	NA	NA	NA	Albendazole	>29	>5	0	Unimproved	Basic	YES
1184	Control	treated	V6	65	MMX-040-004	MMX-040	12.49	Male	Rank 4	1.504321501	7	NA	NA	NA	Albendazole	11-29	>5	1	Open defecation	Unimproved	YES
1185	Control	treated	V6	65	MMX-013-003	MMX-013	3.55	Female	Rank 2	2.788258668	6	NA	NA	NA	Albendazole	<11	>5	0	Unimproved	Basic	YES
1186	Control	treated	V6	65	MMX-013-006	MMX-013	10.19	Female	Rank 2	2.788258668	6	NA	NA	NA	Albendazole	<11	>5	0	Unimproved	Basic	YES
1187	Control	treated	V6	65	MMX-025-004	MMX-025	16.19	Female	Rank 2	2.754026134	7	NA	NA	NA	Albendazole	11-29	>5	0	Unimproved	Basic	NO
1188	Control	treated	V6	65	MMX-025-005	MMX-025	13.4	Male	Rank 2	2.754026134	7	NA	NA	NA	Albendazole	11-29	>5	0	Unimproved	Basic	YES
1189	Control	treated	V6	65	MMX-025-007	MMX-025	5.66	Female	Rank 2	2.754026134	7	NA	NA	NA	Albendazole	<11	>5	0	Unimproved	Basic	NO
1190	Control	untreated	V6	65	MMX-025-008	MMX-025	2.88	Female	Rank 2	2.754026134	7	NA	NA	NA	Albendazole	<11	>5	0	Unimproved	Basic	YES
1191	Control	treated	V6	65	MMX-037-005	MMX-037	5.26	Male	Rank 3	1.669653666	3	NA	NA	NA	Albendazole	<11	<5	1	Open defecation	Basic	YES
1192	Control	untreated	V6	65	MMX-016-003	MMX-016	5.14	Female	Rank 5	1.30936847	4	NA	NA	NA	Albendazole	<11	<5	0	Unimproved	Basic	YES
1193	Control	untreated	V6	65	MMX-016-004	MMX-016	3.13	Male	Rank 5	1.30936847	4	NA	NA	NA	Albendazole	<11	<5	0	Unimproved	Basic	NO
1194	Control	treated	V6	65	MMX-042-005	MMX-042	18.21	Female	Rank 4	1.453424939	5	NA	NA	NA	Albendazole	11-29	<5	1	Open defecation	Basic	NO
1195	Control	untreated	V6	65	MMX-028-009	MMX-028	1.95	Male	Rank 1	5.228361935	7	NA	NA	NA	Albendazole	<11	>5	0	Unimproved	Limited	YES
1196	Control	treated	V6	65	MMX-018-003	MMX-018	5	Female	Rank 4	1.581825305	8	NA	NA	NA	Albendazole	<11	>5	0	Unimproved	Limited	NO
1197	Control	untreated	V6	65	MMX-018-004	MMX-018	2.98	Male	Rank 4	1.581825305	8	NA	NA	NA	Albendazole	<11	>5	0	Unimproved	Limited	YES
1198	Control	untreated	V6	65	MMX-035-004	MMX-035	3.24	Male	Rank 3	1.902011221	4	NA	NA	NA	Albendazole	<11	<5	0	Unimproved	Basic	YES
1199	Control	treated	V6	65	MMX-036-003	MMX-036	5.07	Female	Rank 4	1.45078975	5	NA	NA	NA	Albendazole	<11	<5	1	Open defecation	Basic	YES
1200	Control	untreated	V6	65	MMX-036-004	MMX-036	2.57	Female	Rank 4	1.45078975	5	NA	NA	NA	Albendazole	<11	<5	1	Open defecation	Basic	YES
1201	Control	untreated	V6	65	MMX-034-007	MMX-034	5.12	Male	Rank 4	1.408307833	5	NA	NA	NA	Albendazole	<11	<5	0	Unimproved	Limited	YES
1202	Control	treated	V6	65	MMX-034-004	MMX-034	15.37	Male	Rank 4	1.408307833	5	NA	NA	NA	Albendazole	11-29	<5	0	Unimproved	Limited	NO
1203	H+L	untreated	V6	139	CIM-381-005	CIM-381	2.08	Female	Rank 3	1.768266312	3	NA	NA	NA	Ivermectin	<11	<5	0	Improved	Basic	YES
1204	Control	untreated	V6	65	MMX-021-003	MMX-021	2.31	Male	Rank 3	1.727714187	4	NA	NA	NA	Albendazole	<11	<5	0	Unimproved	Limited	YES
1205	Control	treated	V6	65	MMX-026-001	MMX-026	70.19	Male	Rank 3	1.967957956	8	NA	NA	NA	Albendazole	>29	>5	0	Unimproved	Basic	YES
1206	Control	treated	V6	54	MUR-098-001	MUR-098	27.33	Male	Rank 3	1.647106432	4	NA	NA	NA	Albendazole	11-29	<5	0	Unimproved	Surface	YES
1207	Control	untreated	V6	54	MUR-098-003	MUR-098	3.48	Female	Rank 3	1.647106432	4	NA	NA	NA	Albendazole	<11	<5	0	Unimproved	Surface	YES
1208	Control	treated	V6	54	MUR-096-001	MUR-096	62.55	Male	Rank 2	2.08338415	7	NA	NA	NA	Albendazole	>29	>5	1	Open defecation	Surface	YES
1209	Control	treated	V6	54	MUR-096-004	MUR-096	15.23	Male	Rank 2	2.08338415	7	NA	NA	NA	Albendazole	11-29	>5	1	Open defecation	Surface	YES
1210	Control	treated	V6	54	MUR-096-005	MUR-096	15.23	Male	Rank 2	2.08338415	7	NA	NA	NA	Albendazole	11-29	>5	1	Open defecation	Surface	NO
1211	Control	treated	V6	54	MUR-096-006	MUR-096	11.86	Male	Rank 2	2.08338415	7	NA	NA	NA	Albendazole	11-29	>5	1	Open defecation	Surface	NO
1212	Control	treated	V6	54	MUR-096-007	MUR-096	4.21	Female	Rank 2	2.08338415	7	NA	NA	NA	Albendazole	<11	>5	1	Open defecation	Surface	NO
1213	Control	treated	V6	54	MUR-115-002	MUR-115	42.43	Female	Rank 5	1.126577421	8	NA	NA	NA	Albendazole	>29	>5	1	Open defecation	Surface	YES
1214	Control	treated	V6	54	MUR-115-005	MUR-115	9.45	Male	Rank 5	1.126577421	8	NA	NA	NA	Albendazole	<11	>5	1	Open defecation	Surface	NO
1215	Control	treated	V6	54	MUR-115-006	MUR-115	6.82	Male	Rank 5	1.126577421	8	NA	NA	NA	Albendazole	<11	>5	1	Open defecation	Surface	NO
1216	Control	untreated	V6	54	MUR-115-008	MUR-115	1.66	Male	Rank 5	1.126577421	8	NA	NA	NA	Albendazole	<11	>5	1	Open defecation	Surface	NO
1217	Control	treated	V6	54	MUR-115-007	MUR-115	2.69	Male	Rank 5	1.126577421	8	NA	NA	NA	Albendazole	<11	>5	1	Open defecation	Surface	NO
1218	Control	treated	V6	54	MUR-089-001	MUR-089	25.36	Male	Rank 4	1.471200793	4	NA	NA	NA	Albendazole	11-29	<5	1	Open defecation	Limited	YES
1219	Control	treated	V6	54	MUR-089-003	MUR-089	5.03	Female	Rank 4	1.471200793	4	NA	NA	NA	Albendazole	<11	<5	1	Open defecation	Limited	YES
1220	Control	treated	V6	54	MUR-095-001	MUR-095	42.66	Female	Rank 4	1.476552568	6	NA	NA	NA	Albendazole	>29	>5	1	Open defecation	Surface	YES
1221	Control	treated	V6	54	MUR-095-008	MUR-095	4.88	Female	Rank 4	1.476552568	6	NA	NA	NA	Albendazole	<11	>5	1	Open defecation	Surface	YES
1222	Control	treated	V6	54	MUR-111-001	MUR-111	36.21	Male	Rank 4	1.524962077	5	NA	NA	NA	Albendazole	>29	<5	1	Open defecation	Surface	YES
1223	Control	treated	V6	54	MUR-111-002	MUR-111	30.21	Female	Rank 4	1.524962077	5	NA	NA	NA	Albendazole	>29	<5	1	Open defecation	Surface	YES
1224	Control	treated	V6	54	MUR-111-003	MUR-111	9.21	Male	Rank 4	1.524962077	5	NA	NA	NA	Albendazole	<11	<5	1	Open defecation	Surface	YES
1225	Control	treated	V6	54	MUR-111-004	MUR-111	7.21	Female	Rank 4	1.524962077	5	NA	NA	NA	Albendazole	<11	<5	1	Open defecation	Surface	YES
1226	Control	untreated	V6	54	MUR-111-005	MUR-111	3.21	Male	Rank 4	1.524962077	5	NA	NA	NA	Albendazole	<11	<5	1	Open defecation	Surface	YES
1227	Control	treated	V6	54	MUR-117-002	MUR-117	29.41	Female	Rank 4	1.56430888	7	NA	NA	NA	Albendazole	>29	>5	1	Open defecation	Surface	YES
1228	Control	untreated	V6	54	MUR-117-005	MUR-117	5.2	Male	Rank 4	1.56430888	7	NA	NA	NA	Albendazole	<11	>5	1	Open defecation	Surface	YES
1229	Control	untreated	V6	54	MUR-117-006	MUR-117	3.21	Male	Rank 4	1.56430888	7	NA	NA	NA	Albendazole	<11	>5	1	Open defecation	Surface	YES
1230	H+L	treated	V6	19	MIL-046-003	MIL-053	7.65	Female	Rank 3	1.835805122	7	NA	NA	NA	Ivermectin	<11	>5	1	Open defecation	Unimproved	NA
1231	H+L	treated	V6	19	MIL-053-005	MIL-053	9.96	Female	Rank 3	1.835805122	7	NA	NA	NA	Ivermectin	<11	>5	1	Open defecation	Limited	NO
1232	H+L	untreated	V6	19	XNZ-066-004	XNZ-066	2.05	Male	Rank 4	1.346814007	4	NA	NA	NA	Ivermectin	<11	<5	1	Open defecation	Basic	YES
1233	H+L	untreated	V6	19	XNZ-048-006	XNZ-048	4.42	Male	Rank 2	2.445574573	6	NA	NA	NA	Ivermectin	<11	>5	1	Open defecation	Basic	NO
1234	H+L	treated	V6	19	XNZ-042-003	XNZ-042	7.34	Male	Rank 3	1.840739223	6	NA	NA	NA	Ivermectin	<11	>5	1	Open defecation	Safely Managed	NO
1235	H+L	untreated	V6	19	XNZ-112-009	XNZ-112	4.86	Female	Rank 5	1.09084779	10	NA	NA	NA	Ivermectin	<11	>5	1	Open defecation	Limited	YES
1236	H+L	untreated	V6	19	XNZ-112-011	XNZ-112	4.2	Male	Rank 5	1.09084779	10	NA	NA	NA	Ivermectin	<11	>5	1	Open defecation	Limited	YES
1237	H+L	treated	V6	19	MIL-036-001	MIL-036	23.39	Male	Rank 3	1.677812037	5	NA	NA	NA	Ivermectin	11-29	<5	NA		Basic	NA
1238	H+L	untreated	V6	19	XNZ-049-003	XNZ-049	2.36	Male	Rank 4	1.415172585	4	NA	NA	NA	Ivermectin	<11	<5	1	Open defecation	Basic	YES
1239	H+L	treated	V6	19	XNZ-071-003	XNZ-071	5.65	Female	Rank 5	1.291876968	5	NA	NA	NA	Ivermectin	<11	<5	1	Open defecation	Safely Managed	YES
1240	H+L	untreated	V6	19	XNZ-071-004	XNZ-071	2.72	Male	Rank 5	1.291876968	5	NA	NA	NA	Ivermectin	<11	<5	1	Open defecation	Safely Managed	YES
1241	H+L	treated	V6	19	XNZ-085-001	XNZ-085	41.74	Female	Rank 3	1.628632052	6	NA	NA	NA	Ivermectin	>29	>5	0	Unimproved	Basic	YES
1242	H+L	untreated	V6	19	MIL-055-004	MIL-055	4.95	Female	Rank 4	1.347581856	4	NA	NA	NA	Ivermectin	<11	<5	1	Open defecation	Limited	NO
1243	H+L	treated	V6	19	MIL-051-001	MIL-051	30.05	Male	Rank 5	1.310376882	6	NA	NA	NA	Ivermectin	>29	>5	1	Open defecation	Limited	YES
1244	H+L	untreated	V6	19	MIL-051-005	MIL-051	5.07	Female	Rank 5	1.310376882	6	NA	NA	NA	Ivermectin	<11	>5	1	Open defecation	Limited	YES
1245	H+L	treated	V6	19	MIL-057-007	MIL-057	5.19	Male	Rank 5	1.088034522	5	NA	NA	NA	Ivermectin	<11	<5	0	Unimproved	Basic	YES
1246	H+L	treated	V6	19	MIL-054-001	MIL-054	27.65	Male	Rank 2	2.817376332	5	NA	NA	NA	Ivermectin	11-29	<5	NA		Basic	NA
1247	H+L	untreated	V6	19	MIL-054-005	MIL-054	2.11	Male	Rank 2	2.817376332	5	NA	NA	NA	Ivermectin	<11	<5	NA		Basic	NA
1248	H+L	treated	V6	19	MIL-060-004	MIL-060	8.13	Male	Rank 1	3.896134463	5	NA	NA	NA	Ivermectin	<11	<5	0	Unimproved	Limited	YES
1249	H+L	untreated	V6	19	MIL-060-006	MIL-060	2.2	Female	Rank 1	3.896134463	5	NA	NA	NA	Ivermectin	<11	<5	0	Unimproved	Limited	NO
1250	H+L	untreated	V6	19	XNZ-068-004	XNZ-068	3.35	Male	Rank 5	0.419065321	5	NA	NA	NA	Ivermectin	<11	<5	1	Open defecation	Safely Managed	YES
1251	H+L	untreated	V6	19	XNZ-068-005	XNZ-068	1.07	Female	Rank 5	0.419065321	5	NA	NA	NA	Ivermectin	<11	<5	1	Open defecation	Safely Managed	YES
1252	H+L	treated	V6	19	XNZ-056-003	XNZ-056	20.85	Male	Rank 2	2.129230743	7	NA	NA	NA	Ivermectin	11-29	>5	1	Open defecation	Basic	YES
1253	H+L	untreated	V6	19	XNZ-056-006	XNZ-056	4.86	Male	Rank 2	2.129230743	7	NA	NA	NA	Ivermectin	<11	>5	1	Open defecation	Basic	YES
1254	H+L	treated	V6	19	XNZ-058-001	XNZ-058	25.31	Male	Rank 3	1.931557025	4	NA	NA	NA	Ivermectin	11-29	<5	1	Open defecation	Unimproved	YES
1255	H+L	untreated	V6	19	XNZ-058-005	XNZ-058	2.98	Female	Rank 3	1.931557025	4	NA	NA	NA	Ivermectin	<11	<5	1	Open defecation	Unimproved	YES
1256	H+L	untreated	V6	90	RFX-030-004	RFX-030	2.16	Male	Rank 4	1.417807774	4	NA	NA	NA	Ivermectin	<11	<5	NA		Basic	NA
1257	H+L	untreated	V6	90	RFX-030-003	RFX-030	4.65	Female	Rank 4	1.417807774	4	NA	NA	NA	Ivermectin	<11	<5	NA		Basic	NA
1258	H+L	treated	V6	90	RFX-025-002	RFX-025	54.21	Female	Rank 3	1.644168434	3	NA	NA	NA	Ivermectin	>29	<5	0	Unimproved	Basic	NO
1259	H+L	treated	V6	90	RFX-004-008	RFX-004	16.21	Male	Rank 1	4.682159953	4	NA	NA	NA	Ivermectin	11-29	<5	0	Unimproved	Basic	NA
1260	H+L	treated	V6	90	RFX-004-010	RFX-004	10.21	Female	Rank 1	4.682159953	4	NA	NA	NA	Ivermectin	<11	<5	0	Unimproved	Basic	YES
1261	H+L	treated	V6	80	NTX-008-002	NTX-008	29.21	Female	Rank 4	1.506363912	9	NA	NA	NA	Ivermectin	>29	>5	0	Unimproved	Safely Managed	NO
1262	H+L	treated	V6	80	NTX-008-007	NTX-008	5.11	Female	Rank 4	1.506363912	9	NA	NA	NA	Ivermectin	<11	>5	0	Unimproved	Safely Managed	NO
1263	H+L	untreated	V6	80	NTX-008-008	NTX-008	2.18	Female	Rank 4	1.506363912	9	NA	NA	NA	Ivermectin	<11	>5	0	Unimproved	Safely Managed	NO
1264	H+L	treated	V6	80	NTX-004-001	NTX-004	24.2	Female	Rank 4	1.544022932	4	NA	NA	NA	Ivermectin	11-29	<5	1	Open defecation	Limited	YES
1265	H+L	untreated	V6	80	NTX-004-004	NTX-004	1.65	Female	Rank 4	1.544022932	4	NA	NA	NA	Ivermectin	<11	<5	1	Open defecation	Limited	YES
1266	H+L	untreated	V6	80	NTX-004-003	NTX-004	4.48	Female	Rank 4	1.544022932	4	NA	NA	NA	Ivermectin	<11	<5	1	Open defecation	Limited	YES
1267	H+L	treated	V6	80	NTX-027-001	NTX-027	27.45	Male	Rank 5	1.143821334	4	NA	NA	NA	Ivermectin	11-29	<5	1	Open defecation	NA	YES
1268	H+L	untreated	V6	80	NTX-027-004	NTX-027	1.04	Male	Rank 5	1.143821334	4	NA	NA	NA	Ivermectin	<11	<5	1	Open defecation	NA	YES
1269	H+L	untreated	V6	80	NTX-027-003	NTX-027	3.65	Male	Rank 5	1.143821334	4	NA	NA	NA	Ivermectin	<11	<5	1	Open defecation	NA	YES
1270	H+L	treated	V6	80	NTX-017-005	NTX-017	13.7	Male	Rank 3	1.924686112	6	NA	NA	NA	Ivermectin	11-29	>5	1	Open defecation	Safely Managed	NO
1271	H+L	untreated	V6	80	NTX-017-006	NTX-017	0.68	Male	Rank 3	1.924686112	6	NA	NA	NA	Ivermectin	<11	>5	1	Open defecation	Safely Managed	YES
1272	H+L	untreated	V6	80	NTX-022-003	NTX-022	3.15	Male	Rank 5	1.144589183	3	NA	NA	NA	Ivermectin	<11	<5	0	Unimproved	Surface	YES
1273	H+L	untreated	V6	80	NTX-015-003	NTX-015	2.42	Male	Rank 4	1.534969549	3	NA	NA	NA	Ivermectin	<11	<5	1	Open defecation	Safely Managed	YES
1274	H+L	treated	V6	80	NTX-009-006	NTX-009	5.23	Male	Rank 5	1.198261732	4	NA	NA	NA	Ivermectin	<11	<5	1	Open defecation	Surface	YES
1275	H+L	treated	V6	80	NTX-009-007	NTX-009	3.16	Male	Rank 5	1.198261732	4	NA	NA	NA	Ivermectin	<11	<5	1	Open defecation	Surface	YES
1276	H+L	untreated	V6	80	NTX-009-008	NTX-009	1.2	Male	Rank 5	1.198261732	4	NA	NA	NA	Ivermectin	<11	<5	1	Open defecation	Surface	YES
1277	H+L	treated	V6	80	NTX-010-002	NTX-010	28.19	Female	Rank 2	2.230128628	5	NA	NA	NA	Ivermectin	11-29	<5	1	Open defecation	Surface	YES
1278	H+L	treated	V6	80	NTX-010-004	NTX-010	4.87	Male	Rank 2	2.230128628	5	NA	NA	NA	Ivermectin	<11	<5	1	Open defecation	Surface	YES
1279	H+L	treated	V6	80	NTX-039-001	NTX-039	38.19	Male	Rank 4	1.56880962	7	NA	NA	NA	Ivermectin	>29	>5	0	Unimproved	NA	YES
1280	H+L	untreated	V6	80	NTX-039-006	NTX-039	3.2	Female	Rank 4	1.56880962	7	NA	NA	NA	Ivermectin	<11	>5	0	Unimproved	NA	YES
1281	H+L	untreated	V6	80	NTX-039-007	NTX-039	1.22	Female	Rank 4	1.56880962	7	NA	NA	NA	Ivermectin	<11	>5	0	Unimproved	NA	YES
1282	H+L	treated	V6	80	NTX-037-003	NTX-037	6.96	Male	Rank 3	1.957355592	6	NA	NA	NA	Ivermectin	<11	>5	0	Unimproved	NA	YES
1283	H+L	untreated	V6	80	NTX-038-005	NTX-038	2.51	Male	Rank 2	2.439570647	5	NA	NA	NA	Ivermectin	<11	<5	0	Unimproved	NA	YES
1284	H+L	untreated	V6	80	NTX-038-004	NTX-038	5.46	Female	Rank 2	2.439570647	5	NA	NA	NA	Ivermectin	<11	<5	0	Unimproved	NA	YES
1285	H+L	treated	V6	80	NTX-030-008	NTX-030	7.19	Female	Rank 2	2.935771401	11	NA	NA	NA	Ivermectin	<11	>5	1	Open defecation	Basic	YES
1286	H+L	treated	V6	80	NTX-029-002	NTX-029	20.69	Female	Rank 5	1.307071016	5	NA	NA	NA	Ivermectin	11-29	<5	1	Open defecation	NA	YES
1287	H+L	untreated	V6	80	NTX-029-004	NTX-029	5.19	Male	Rank 5	1.307071016	5	NA	NA	NA	Ivermectin	<11	<5	1	Open defecation	NA	YES
1288	H+L	treated	V6	21	XSO-012-001	XSO-012	58.58	Male	Rank 3	1.956363584	7	NA	NA	NA	Ivermectin	>29	>5	1	Open defecation	Unimproved	NO
1289	H+L	treated	V6	21	XSO-012-002	XSO-012	55.21	Female	Rank 3	1.956363584	7	NA	NA	NA	Ivermectin	>29	>5	1	Open defecation	Unimproved	NO
1290	H+L	treated	V6	21	XSO-012-006	XSO-012	8.21	Female	Rank 3	1.956363584	7	NA	NA	NA	Ivermectin	<11	>5	1	Open defecation	Unimproved	NO
1291	H+L	untreated	V6	21	XSO-012-007	XSO-012	5.21	Male	Rank 3	1.956363584	7	NA	NA	NA	Ivermectin	<11	>5	1	Open defecation	Unimproved	NO
1292	H+L	treated	V6	21	NXX-012-001	NXX-012	31.94	Male	Rank 5	1.284371116	5	NA	NA	NA	Ivermectin	>29	<5	1	Open defecation	Unimproved	YES
1293	H+L	treated	V6	21	NXX-012-005	NXX-012	4.96	Male	Rank 5	1.284371116	5	NA	NA	NA	Ivermectin	<11	<5	1	Open defecation	Unimproved	YES
1294	H+L	untreated	V6	21	NXX-012-006	NXX-012	2.46	Female	Rank 5	1.284371116	5	NA	NA	NA	Ivermectin	<11	<5	1	Open defecation	Unimproved	YES
1295	H+L	treated	V6	27	LOT-028-003	LOT-028	5.5	Female	Rank 5	0.924103585	4	NA	NA	NA	Ivermectin	<11	<5	0	Unimproved	Basic	YES
1296	H+L	untreated	V6	27	LOT-028-004	LOT-028	3	Male	Rank 5	0.924103585	4	NA	NA	NA	Ivermectin	<11	<5	0	Unimproved	Basic	YES
1297	H+L	untreated	V6	27	LOT-015-007	LOT-015	4.86	Female	Rank 4	1.358908954	3	NA	NA	NA	Ivermectin	<11	<5	0	Unimproved	NA	NO
1298	H+L	treated	V6	27	LOT-016-005	LOT-016	4.3	Male	Rank 4	1.375049769	6	NA	NA	NA	Ivermectin	<11	>5	0	Unimproved	Basic	YES
1299	H+L	treated	V6	27	LOT-017-006	LOT-017	13.52	Female	Rank 3	1.730759085	11	NA	NA	NA	Ivermectin	11-29	>5	0	Unimproved	Basic	NO
1300	H+L	treated	V6	27	LOT-017-010	LOT-017	5.19	Female	Rank 3	1.730759085	11	NA	NA	NA	Ivermectin	<11	>5	0	Unimproved	Basic	NO
1301	H+L	untreated	V6	27	LOT-017-011	LOT-017	1.87	Female	Rank 3	1.730759085	11	NA	NA	NA	Ivermectin	<11	>5	0	Unimproved	Basic	NO
1302	H+L	untreated	V6	27	LOT-017-009	LOT-017	4.66	Female	Rank 3	1.730759085	11	NA	NA	NA	Ivermectin	<11	>5	0	Unimproved	Basic	NO
1303	Control	treated	V6	156	DFO-022-002	DFO-022	24.3	Female	Rank 2	2.912474655	4	NA	NA	NA	Albendazole	11-29	<5	0	Unimproved	Basic	YES
1304	Control	treated	V6	156	DDE-128-003	DDE-128	4.55	Male	Rank 1	6.697827585	3	NA	NA	NA	Albendazole	<11	<5	0	Unimproved	Basic	YES
1305	Control	untreated	V6	156	DDE-128-004	DDE-128	1.92	Male	Rank 1	6.697827585	3	NA	NA	NA	Albendazole	<11	<5	0	Unimproved	Basic	YES
1306	Control	untreated	V6	156	EDX-141-004	EDX-141	2.71	Male	Rank 1	4.370215168	4	NA	NA	NA	Albendazole	<11	<5	0	Unimproved	Basic	NO
1307	H	treated	V6	50	EEE-014-003	EEE-014	12.2	Male	Rank 1	4.037323797	5	NA	NA	NA	Ivermectin	11-29	<5	0	Unimproved	Basic	YES
1308	H	untreated	V6	50	EEE-014-005	EEE-014	2.42	Male	Rank 1	4.037323797	5	NA	NA	NA	Ivermectin	<11	<5	0	Unimproved	Basic	YES
1309	H	treated	V6	50	MUD-083-003	MUD-083	11.46	Male	Rank 1	5.780037743	3	NA	NA	NA	Ivermectin	11-29	<5	1	Open defecation	Basic	NA
1310	H	untreated	V6	50	MUD-083-004	MUD-083	4.49	Female	Rank 1	5.780037743	3	NA	NA	NA	Ivermectin	<11	<5	1	Open defecation	Basic	YES
1311	H	untreated	V6	50	MUD-083-005	MUD-083	1.81	Female	Rank 1	5.780037743	3	NA	NA	NA	Ivermectin	<11	<5	1	Open defecation	Basic	YES
1312	H	untreated	V6	5	VDJ-031-004	VDJ-031	3.38	Male	Rank 4	1.564113825	5	NA	NA	NA	Ivermectin	<11	<5	0	Unimproved	Unimproved	NO
1313	H	untreated	V6	5	VDJ-051-003	VDJ-051	5.46	Female	Rank 5	0.754834677	4	NA	NA	NA	Ivermectin	<11	<5	1	Open defecation	Unimproved	NA
1314	H	untreated	V6	5	VDJ-051-004	VDJ-051	4.73	Male	Rank 5	0.754834677	4	NA	NA	NA	Ivermectin	<11	<5	1	Open defecation	Unimproved	YES
1315	H	untreated	V6	5	VDJ-050-006	VDJ-050	4.41	Male	Rank 5	1.243646875	7	NA	NA	NA	Ivermectin	<11	>5	1	Open defecation	Unimproved	YES
1316	H	treated	V6	5	VDJ-075-001	VDJ-075	50.23	Male	Rank 2	2.458751013	9	NA	NA	NA	Ivermectin	>29	>5	0	Unimproved	Unimproved	YES
1317	H	treated	V6	5	VDJ-075-007	VDJ-075	5.63	Female	Rank 2	2.458751013	9	NA	NA	NA	Ivermectin	<11	>5	0	Unimproved	Unimproved	YES
1318	H	untreated	V6	5	VDJ-074-005	VDJ-074	4.36	Male	Rank 5	0.895675183	5	NA	NA	NA	Ivermectin	<11	<5	1	Open defecation	Unimproved	YES
1319	H	untreated	V6	5	VDJ-049-003	VDJ-049	1.86	Female	Rank 5	1.233339832	3	NA	NA	NA	Ivermectin	<11	<5	0	Unimproved	Unimproved	YES
1320	H	treated	V6	5	VDJ-053-008	VDJ-053	17.21	Female	Rank 1	4.205010467	9	NA	NA	NA	Ivermectin	11-29	>5	0	Unimproved	Unimproved	YES
1321	H	untreated	V6	5	VDJ-053-009	VDJ-053	1.89	Female	Rank 1	4.205010467	9	NA	NA	NA	Ivermectin	<11	>5	0	Unimproved	Unimproved	YES
1322	H	untreated	V6	5	VDJ-065-003	VDJ-065	6.2	Male	Rank 4	1.528965469	4	NA	NA	NA	Ivermectin	<11	<5	0	Unimproved	Safely Managed	NO
1323	H	untreated	V6	5	VDJ-065-004	VDJ-065	3.2	Male	Rank 4	1.528965469	4	NA	NA	NA	Ivermectin	<11	<5	0	Unimproved	Safely Managed	YES
1324	H	untreated	V6	5	VDJ-066-002	VDJ-066	1.65	Male	Rank 4	1.422113974	2	NA	NA	NA	Ivermectin	<11	<5	1	Open defecation	Safely Managed	YES
1325	H	treated	V6	5	VDJ-004-002	VDJ-004	28.85	Female	Rank 3	1.8366152	6	NA	NA	NA	Ivermectin	11-29	>5	NA		Unimproved	NA
1326	H	treated	V6	5	VDJ-039-008	VDJ-039	3.79	Male	Rank 1	5.720839428	9	NA	NA	NA	Ivermectin	<11	>5	0	Unimproved	Unimproved	YES
1327	H	treated	V6	5	VDJ-040-002	VDJ-040	38.98	Female	Rank 1	5.505548628	9	NA	NA	NA	Ivermectin	>29	>5	0	Unimproved	Unimproved	YES
1328	H	treated	V6	5	VDJ-040-007	VDJ-040	10.96	Male	Rank 1	5.505548628	9	NA	NA	NA	Ivermectin	<11	>5	0	Unimproved	Unimproved	YES
1329	H	treated	V6	5	VDJ-040-008	VDJ-040	7.66	Male	Rank 1	5.505548628	9	NA	NA	NA	Ivermectin	<11	>5	0	Unimproved	Unimproved	YES
1330	H	treated	V6	5	VDJ-040-009	VDJ-040	5.28	Female	Rank 1	5.505548628	9	NA	NA	NA	Ivermectin	<11	>5	0	Unimproved	Unimproved	YES
1331	H	treated	V6	5	VDJ-033-004	VDJ-033	15.85	Female	Rank 4	1.373590326	7	NA	NA	NA	Ivermectin	11-29	>5	0	Unimproved	Unimproved	NA
1332	H	treated	V6	5	VDJ-033-007	VDJ-033	4.45	Male	Rank 4	1.373590326	7	NA	NA	NA	Ivermectin	<11	>5	0	Unimproved	Unimproved	NO
1333	H	untreated	V6	5	VDJ-035-004	VDJ-035	4.28	Female	Rank 3	1.637999448	5	NA	NA	NA	Ivermectin	<11	<5	1	Open defecation	Unimproved	YES
1334	H	untreated	V6	5	VDJ-035-005	VDJ-035	2.14	Female	Rank 3	1.637999448	5	NA	NA	NA	Ivermectin	<11	<5	1	Open defecation	Unimproved	YES
1335	H	untreated	V6	5	VDJ-068-003	VDJ-068	2.69	Male	Rank 5	0.919916771	3	NA	NA	NA	Ivermectin	<11	<5	0	Unimproved	Unimproved	YES
1336	H	treated	V6	5	VDJ-097-001	VDJ-097	44.5	Male	Rank 1	3.749232964	9	NA	NA	NA	Ivermectin	>29	>5	0	Unimproved	Unimproved	YES
1337	H	treated	V6	5	VDJ-097-007	VDJ-097	4.19	Female	Rank 1	3.749232964	9	NA	NA	NA	Ivermectin	<11	>5	0	Unimproved	Unimproved	YES
1338	H	treated	V6	5	VDJ-076-002	VDJ-076	21.19	Female	Rank 4	1.44027801	3	NA	NA	NA	Ivermectin	11-29	<5	0	Unimproved	Unimproved	YES
1339	H	treated	V6	5	VDJ-081-003	VDJ-081	23.79	Male	Rank 1	4.653298111	8	NA	NA	NA	Ivermectin	11-29	>5	0	Unimproved	Unimproved	NA
1340	H	treated	V6	5	VDJ-081-007	VDJ-081	7.79	Female	Rank 1	4.653298111	8	NA	NA	NA	Ivermectin	<11	>5	0	Unimproved	Unimproved	YES
1341	H	treated	V6	5	VDJ-073-001	VDJ-073	47.82	Male	Rank 3	1.762816375	3	NA	NA	NA	Ivermectin	>29	<5	0	Unimproved	Unimproved	YES
1342	H	treated	V6	5	VDJ-073-005	VDJ-073	12.52	Male	Rank 3	1.762816375	3	NA	NA	NA	Ivermectin	11-29	<5	0	Unimproved	Unimproved	YES
1343	H	treated	V6	5	VDJ-077-002	VDJ-077	42.87	Female	Rank 1	3.83108158	12	NA	NA	NA	Ivermectin	>29	>5	NA		Unimproved	NA
1344	H	treated	V6	5	VDJ-077-004	VDJ-077	17.7	Female	Rank 1	3.83108158	12	NA	NA	NA	Ivermectin	11-29	>5	NA		Unimproved	NA
1345	H	untreated	V6	73	NOE-006-006	NOE-006	4.53	Female	Rank 2	2.321550777	7	NA	NA	NA	Ivermectin	<11	>5	0	Unimproved	Basic	YES
1346	H	untreated	V6	73	NOE-006-007	NOE-006	1.14	Male	Rank 2	2.321550777	7	NA	NA	NA	Ivermectin	<11	>5	0	Unimproved	Basic	YES
1347	H	treated	V6	73	INO-071-002	INO-071	50	Female	Rank 3	1.801677945	5	NA	NA	NA	Ivermectin	>29	<5	0	Unimproved	Limited	YES
1348	H	treated	V6	73	INO-051-001	INO-051	40.46	Male	Rank 2	2.507223621	10	NA	NA	NA	Ivermectin	>29	>5	1	Open defecation	Basic	YES
1349	Control	untreated	V6	82	NXG-014-007	NXG-014	3.35	Female	Rank 3	1.810001415	6	NA	NA	NA	Albendazole	<11	>5	0	Unimproved	Limited	YES
1350	Control	treated	V6	82	NXG-041-005	NXG-041	22.33	Female	Rank 3	1.744753344	8	NA	NA	NA	Albendazole	11-29	>5	0	Unimproved	Limited	YES
1351	Control	untreated	V6	82	NXG-016-008	NXG-016	4.15	Male	Rank 1	3.589382959	12	NA	NA	NA	Albendazole	<11	>5	0	Unimproved	Basic	NO
1352	Control	untreated	V6	82	NXG-016-009	NXG-016	0.99	Female	Rank 1	3.589382959	12	NA	NA	NA	Albendazole	<11	>5	0	Unimproved	Basic	NO
1353	Control	treated	V6	82	NXG-057-007	NXG-057	10.46	Male	Rank 3	1.923525059	10	NA	NA	NA	Albendazole	<11	>5	1	Open defecation	Basic	NO
1354	Control	treated	V6	82	NXG-057-008	NXG-057	7.3	Male	Rank 3	1.923525059	10	NA	NA	NA	Albendazole	<11	>5	1	Open defecation	Basic	NO
1355	Control	untreated	V6	82	NXG-057-009	NXG-057	5.54	Female	Rank 3	1.923525059	10	NA	NA	NA	Albendazole	<11	>5	1	Open defecation	Basic	NO
1356	Control	untreated	V6	82	NXG-034-007	NXG-034	4.41	Female	Rank 2	2.183822208	7	NA	NA	NA	Albendazole	<11	>5	0	Unimproved	Basic	NO
1357	Control	treated	V6	82	NXG-034-001	NXG-034	49.8	Male	Rank 2	2.183822208	7	NA	NA	NA	Albendazole	>29	>5	0	Unimproved	Basic	NA
1358	Control	treated	V6	82	NXG-034-004	NXG-034	16.81	Female	Rank 2	2.183822208	7	NA	NA	NA	Albendazole	11-29	>5	0	Unimproved	Basic	NO
1359	Control	untreated	V6	82	NXG-037-009	NXG-037	1.89	Female	Rank 3	1.922417703	10	NA	NA	NA	Albendazole	<11	>5	0	Unimproved	Limited	NO
1360	Control	treated	V6	82	NXG-037-006	NXG-037	7.4	Male	Rank 3	1.922417703	10	NA	NA	NA	Albendazole	<11	>5	0	Unimproved	Limited	NO
1361	Control	untreated	V6	82	NXG-037-008	NXG-037	5.39	Male	Rank 3	1.922417703	10	NA	NA	NA	Albendazole	<11	>5	0	Unimproved	Limited	NA
1362	Control	untreated	V6	82	NXG-070-003	NXG-070	1.93	Male	Rank 3	1.937883014	3	NA	NA	NA	Albendazole	<11	<5	0	Unimproved	Limited	YES
1363	Control	untreated	V6	82	NXG-012-008	NXG-012	4.6	Male	Rank 2	2.601230043	9	NA	NA	NA	Albendazole	<11	>5	0	Unimproved	Limited	NO
1364	Control	treated	V6	82	NXG-012-002	NXG-012	42.88	Female	Rank 2	2.601230043	9	NA	NA	NA	Albendazole	>29	>5	0	Unimproved	Limited	YES
1365	Control	treated	V6	82	NXG-012-007	NXG-012	7.91	Male	Rank 2	2.601230043	9	NA	NA	NA	Albendazole	<11	>5	0	Unimproved	Limited	NO
1366	Control	untreated	V6	82	NXG-002-007	NXG-002	3.17	Male	Rank 2	2.552900758	6	NA	NA	NA	Albendazole	<11	>5	1	Open defecation	Basic	YES
1367	Control	treated	V6	82	NXG-043-002	NXG-043	35.65	Female	Rank 2	3.183994064	8	NA	NA	NA	Albendazole	>29	>5	0	Unimproved	Basic	YES
1368	Control	treated	V6	82	NXG-043-006	NXG-043	5.75	Male	Rank 2	3.183994064	8	NA	NA	NA	Albendazole	<11	>5	0	Unimproved	Basic	YES
1369	Control	untreated	V6	82	NXG-010-006	NXG-010	2.65	Female	Rank 2	2.156592956	5	NA	NA	NA	Albendazole	<11	<5	1	Open defecation	Limited	NO
1370	Control	treated	V6	82	NXG-010-004	NXG-010	6.79	Male	Rank 2	2.156592956	5	NA	NA	NA	Albendazole	<11	<5	1	Open defecation	Limited	YES
1371	Control	untreated	V6	82	NXG-005-009	NXG-005	4.14	Female	Rank 2	2.059326049	9	NA	NA	NA	Albendazole	<11	>5	1	Open defecation	Limited	NO
1372	Control	treated	V6	82	NXG-005-002	NXG-005	44.31	Female	Rank 2	2.059326049	9	NA	NA	NA	Albendazole	>29	>5	1	Open defecation	Limited	NO
1373	Control	treated	V6	82	NXG-005-003	NXG-005	17.8	Male	Rank 2	2.059326049	9	NA	NA	NA	Albendazole	11-29	>5	1	Open defecation	Limited	NO
1374	Control	treated	V6	82	NXG-005-005	NXG-005	15.46	Male	Rank 2	2.059326049	9	NA	NA	NA	Albendazole	11-29	>5	1	Open defecation	Limited	NO
1375	Control	treated	V6	82	NXG-005-006	NXG-005	12.65	Female	Rank 2	2.059326049	9	NA	NA	NA	Albendazole	11-29	>5	1	Open defecation	Limited	NO
1376	Control	untreated	V6	82	NXG-021-007	NXG-021	4.13	Male	Rank 4	1.537882177	8	NA	NA	NA	Albendazole	<11	>5	1	Open defecation	Basic	YES
1377	Control	treated	V6	82	NXG-021-001	NXG-021	37.38	Female	Rank 4	1.537882177	8	NA	NA	NA	Albendazole	>29	>5	1	Open defecation	Basic	NO
1378	Control	untreated	V6	82	NXG-025-005	NXG-025	3.39	Female	Rank 3	1.745439234	7	NA	NA	NA	Albendazole	<11	>5	0	Unimproved	Basic	YES
1379	Control	treated	V6	82	NXG-025-002	NXG-025	23.77	Female	Rank 3	1.745439234	7	NA	NA	NA	Albendazole	11-29	>5	0	Unimproved	Basic	YES
1380	Control	treated	V6	82	NXG-025-004	NXG-025	6.26	Male	Rank 3	1.745439234	7	NA	NA	NA	Albendazole	<11	>5	0	Unimproved	Basic	YES
1381	H	untreated	V6	142	MAL-104-905	MAL-104	2.21	Female	Rank 2	2.828709543	5	NA	NA	NA	Ivermectin	<11	<5	0	Unimproved	Basic	YES
1382	H	treated	V6	142	MAL-109-003	MAL-109	11.21	Female	Rank 3	1.701061297	5	NA	NA	NA	Ivermectin	11-29	<5	1	Open defecation	Limited	YES
1383	H+L	treated	V6	139	CIM-382-007	CIM-382	3.69	Male	Rank 1	7.988270069	6	NA	NA	NA	Ivermectin	<11	>5	0	Improved	Basic	NA
1384	Control	treated	V6	155	DAN-107-007	DAN-107	3.09	Male	Rank 3	1.712286653	6	NA	NA	NA	Albendazole	<11	>5	1	Open defecation	Limited	YES
1385	Control	treated	V6	155	DAN-107-006	DAN-107	5.36	Male	Rank 3	1.712286653	6	NA	NA	NA	Albendazole	<11	>5	1	Open defecation	Limited	YES
1386	Control	treated	V6	155	NXG-063-001	NXG-063	50.33	Male	Rank 2	2.374327566	8	NA	NA	NA	Albendazole	>29	>5	0	Unimproved	Basic	YES
1387	Control	treated	V6	155	NXG-063-002	NXG-063	35.54	Female	Rank 2	2.374327566	8	NA	NA	NA	Albendazole	>29	>5	0	Unimproved	Basic	YES
1388	Control	treated	V6	155	NXG-063-003	NXG-063	11.93	Male	Rank 2	2.374327566	8	NA	NA	NA	Albendazole	11-29	>5	0	Unimproved	Basic	YES
1389	Control	treated	V6	155	DAN-120-006	DAN-120	5.17	Male	Rank 2	2.019526216	6	NA	NA	NA	Albendazole	<11	>5	1	Open defecation	Basic	YES
1390	Control	treated	V6	155	DAN-102-001	DAN-102	27.4	Male	Rank 3	1.72564836	5	NA	NA	NA	Albendazole	11-29	<5	1	Open defecation	Basic	YES
1391	H+L	treated	V6	56	MUX-048-006	MUX-048	5.21	Male	Rank 2	2.062808507	6	NA	NA	NA	Ivermectin	<11	>5	1	Open defecation	Surface	YES
1392	H+L	untreated	V6	56	MUX-048-007	MUX-048	2.79	Female	Rank 2	2.062808507	6	NA	NA	NA	Ivermectin	<11	>5	1	Open defecation	Surface	YES
1393	H+L	treated	V6	90	LSX-051-001	LSX-051	33.66	Male	Rank 2	2.135495753	11	NA	NA	NA	Ivermectin	>29	>5	0	Unimproved	Basic	YES
1394	H+L	untreated	V6	90	RFX-021-006	RFX-021	4.31	Male	Rank 3	1.740869658	5	NA	NA	NA	Ivermectin	<11	<5	0	Unimproved	NA	NO
1395	H+L	treated	V6	90	RFX-029-004	RFX-029	10.21	Female	Rank 4	1.489182548	3	NA	NA	NA	Ivermectin	<11	<5	1	Open defecation	Basic	YES
1396	H+L	treated	V6	90	LSX-074-003	LSX-074	4.04	Female	Rank 1	4.182764896	4	NA	NA	NA	Ivermectin	<11	<5	0	Unimproved	Basic	YES
1397	H+L	untreated	V6	90	LSX-074-004	LSX-074	1.84	Male	Rank 1	4.182764896	4	NA	NA	NA	Ivermectin	<11	<5	0	Unimproved	Basic	YES
1398	H+L	treated	V6	90	LSX-074-002	LSX-074	23.32	Female	Rank 1	4.182764896	4	NA	NA	NA	Ivermectin	11-29	<5	0	Unimproved	Basic	YES
1399	H+L	treated	V6	90	LSX-073-002	LSX-073	38.16	Female	Rank 3	1.977988373	8	NA	NA	NA	Ivermectin	>29	>5	0	Unimproved	Basic	YES
1400	H+L	treated	V6	90	LSX-073-003	LSX-073	17.25	Male	Rank 3	1.977988373	8	NA	NA	NA	Ivermectin	11-29	>5	0	Unimproved	Basic	YES
1401	H+L	treated	V6	90	RFX-002-001	RFX-002	49.22	Male	Rank 2	2.032145929	6	NA	NA	NA	Ivermectin	>29	>5	NA		Limited	NA
1402	H+L	untreated	V6	90	RFX-002-005	RFX-002	5.18	Female	Rank 2	2.032145929	6	NA	NA	NA	Ivermectin	<11	>5	NA		Limited	NA
1403	H+L	untreated	V6	90	RFX-002-006	RFX-002	5.18	Female	Rank 2	2.032145929	6	NA	NA	NA	Ivermectin	<11	>5	NA		Limited	NA
1404	H+L	treated	V6	90	RFX-099-004	RFX-099	14.9	Male	Rank 2	2.222631579	9	NA	NA	NA	Ivermectin	11-29	>5	0	Unimproved	Basic	NA
1405	H+L	treated	V6	90	RFX-012-008	RFX-012	5.21	Male	Rank 3	1.963007627	11	NA	NA	NA	Ivermectin	<11	>5	0	Unimproved	Basic	NO
1406	H+L	treated	V6	90	RFX-012-009	RFX-012	4.21	Female	Rank 3	1.963007627	11	NA	NA	NA	Ivermectin	<11	>5	0	Unimproved	Basic	NO
1407	H+L	treated	V6	90	RFX-012-005	RFX-012	13.21	Female	Rank 3	1.963007627	11	NA	NA	NA	Ivermectin	11-29	>5	0	Unimproved	Basic	NO
1408	H+L	untreated	V6	90	RFX-012-010	RFX-012	4.21	Female	Rank 3	1.963007627	11	NA	NA	NA	Ivermectin	<11	>5	0	Unimproved	Basic	NO
1409	Control	untreated	V6	30	LSX-011-007	LSX-011	2.4	Male	Rank 3	1.954243597	7	NA	NA	NA	Albendazole	<11	>5	0	Unimproved	Basic	NO
1410	H+L	untreated	V6	109	TAM-055-007	TAM-055	4.12	Female	Rank 4	1.353073941	6	NA	NA	NA	Ivermectin	<11	>5	1	Open defecation	Surface	NO
1411	H+L	treated	V6	109	TAM-044-006	TAM-044	13.2	Female	Rank 5	0.992871232	7	NA	NA	NA	Ivermectin	11-29	>5	1	Open defecation	NA	NA
1412	H+L	treated	V6	109	TAM-024-003	TAM-024	15.64	Male	Rank 4	1.598833796	8	NA	NA	NA	Ivermectin	11-29	>5	NA		Surface	NA
1413	H+L	treated	V6	109	TAM-024-007	TAM-024	4.75	Female	Rank 4	1.598833796	8	NA	NA	NA	Ivermectin	<11	>5	NA		Surface	NA
1414	H+L	untreated	V6	109	TAM-024-008	TAM-024	2.48	Female	Rank 4	1.598833796	8	NA	NA	NA	Ivermectin	<11	>5	NA		Surface	NA
1415	H+L	treated	V6	109	TAM-034-003	TAM-034	2.68	Male	Rank 5	1.195034299	3	NA	NA	NA	Ivermectin	<11	<5	1	Open defecation	NA	NO
1416	H+L	treated	V6	109	TAM-041-003	TAM-041	4.96	Male	Rank 4	1.453621526	3	NA	NA	NA	Ivermectin	<11	<5	1	Open defecation	NA	NO
1417	H+L	treated	V6	109	TAM-039-002	TAM-039	12.2	Male	Rank 2	1.992796233	4	NA	NA	NA	Ivermectin	11-29	<5	1	Open defecation	NA	NO
1418	H+L	treated	V6	109	TAM-039-003	TAM-039	7.68	Female	Rank 2	1.992796233	4	NA	NA	NA	Ivermectin	<11	<5	1	Open defecation	NA	NO
1419	H+L	treated	V6	109	TAM-046-001	TAM-046	30.11	Male	Rank 4	1.575428927	4	NA	NA	NA	Ivermectin	>29	<5	1	Open defecation	NA	YES
1420	H+L	untreated	V6	109	TAM-046-005	TAM-046	1.87	Female	Rank 4	1.575428927	4	NA	NA	NA	Ivermectin	<11	<5	1	Open defecation	NA	YES
1421	H+L	treated	V6	109	TAM-047-003	TAM-047	5.2	Male	Rank 5	1.245287796	4	NA	NA	NA	Ivermectin	<11	<5	1	Open defecation	Surface	NA
1422	H+L	untreated	V6	109	TAM-047-004	TAM-047	2.87	Female	Rank 5	1.245287796	4	NA	NA	NA	Ivermectin	<11	<5	1	Open defecation	Surface	NA
1423	H+L	treated	V6	109	TAM-048-004	TAM-048	6.2	Female	Rank 3	1.787388612	3	NA	NA	NA	Ivermectin	<11	<5	1	Open defecation	NA	NO
1424	H+L	treated	V6	109	TAM-048-003	TAM-048	4.2	Female	Rank 3	1.787388612	3	NA	NA	NA	Ivermectin	<11	<5	1	Open defecation	NA	NO
1425	H+L	treated	V6	109	TAM-063-006	TAM-063	5.19	Male	Rank 5	1.171247827	6	NA	NA	NA	Ivermectin	<11	>5	0	Unimproved	NA	YES
1426	H+L	treated	V6	109	TAM-023-001	TAM-023	27.89	Male	Rank 4	1.32142782	4	NA	NA	NA	Ivermectin	11-29	<5	NA		NA	NA
1427	H+L	untreated	V6	109	TAM-023-004	TAM-023	3.82	Male	Rank 4	1.32142782	4	NA	NA	NA	Ivermectin	<11	<5	NA		NA	NA
1428	H+L	treated	V6	109	TAM-021-001	TAM-021	43.2	Male	Rank 3	1.631740451	6	NA	NA	NA	Ivermectin	>29	>5	NA		NA	NA
1429	H+L	treated	V6	109	TAM-021-005	TAM-021	8.19	Male	Rank 3	1.631740451	6	NA	NA	NA	Ivermectin	<11	>5	NA		NA	NA
1430	H+L	treated	V6	109	TAM-015-005	TAM-015	15.2	Female	Rank 5	1.312134814	3	NA	NA	NA	Ivermectin	11-29	<5	1	Open defecation	NA	YES
1431	H+L	treated	V6	109	TAM-005-001	TAM-005	36.86	Male	Rank 3	1.978039014	7	NA	NA	NA	Ivermectin	>29	>5	1	Open defecation	NA	YES
1432	H+L	treated	V6	109	TAM-004-004	TAM-004	14.47	Male	Rank 4	1.361411614	7	NA	NA	NA	Ivermectin	11-29	>5	1	Open defecation	NA	YES
1433	H+L	treated	V6	109	TAM-003-004	TAM-003	8.23	Female	Rank 3	1.635256847	7	NA	NA	NA	Ivermectin	<11	>5	1	Open defecation	NA	NO
1434	H+L	treated	V6	13	XCA-019-002	XCA-019	26.2	Female	Rank 4	1.373744531	7	NA	NA	NA	Ivermectin	11-29	>5	1	Open defecation	Unimproved	YES
1435	H+L	treated	V6	13	XCA-019-004	XCA-019	10.2	Male	Rank 4	1.373744531	7	NA	NA	NA	Ivermectin	<11	>5	1	Open defecation	Unimproved	YES
1436	H+L	untreated	V6	13	XCA-019-005	XCA-019	4.88	Male	Rank 4	1.373744531	7	NA	NA	NA	Ivermectin	<11	>5	1	Open defecation	Unimproved	YES
1437	H+L	treated	V6	13	XCA-011-001	XCA-011	33.52	Male	Rank 4	1.409564875	7	NA	NA	NA	Ivermectin	>29	>5	1	Open defecation	Unimproved	YES
1438	H+L	treated	V6	13	XCA-011-002	XCA-011	28.41	Female	Rank 4	1.409564875	7	NA	NA	NA	Ivermectin	11-29	>5	1	Open defecation	Unimproved	YES
1439	H+L	treated	V6	13	XCA-011-004	XCA-011	11.21	Female	Rank 4	1.409564875	7	NA	NA	NA	Ivermectin	11-29	>5	1	Open defecation	Unimproved	YES
1440	H+L	treated	V6	13	XCA-007-001	XCA-007	40.21	Female	Rank 5	1.222127626	6	NA	NA	NA	Ivermectin	>29	>5	1	Open defecation	Unimproved	YES
1441	H+L	treated	V6	13	XCA-007-002	XCA-007	15.21	Male	Rank 5	1.222127626	6	NA	NA	NA	Ivermectin	11-29	>5	1	Open defecation	Unimproved	NO
1442	H+L	untreated	V6	13	XCA-007-006	XCA-007	3.21	Female	Rank 5	1.222127626	6	NA	NA	NA	Ivermectin	<11	>5	1	Open defecation	Unimproved	YES
1443	H+L	treated	V6	13	XCA-006-004	XCA-006	21.2	Male	Rank 2	2.544811723	5	NA	NA	NA	Ivermectin	11-29	<5	1	Open defecation	Surface	YES
1444	H+L	treated	V6	13	XCA-006-005	XCA-006	19.21	Female	Rank 2	2.544811723	5	NA	NA	NA	Ivermectin	11-29	<5	1	Open defecation	Surface	YES
1445	H+L	treated	V6	13	XCA-006-013	XCA-006	12.21	Male	Rank 2	2.544811723	5	NA	NA	NA	Ivermectin	11-29	<5	1	Open defecation	Surface	YES
1446	H+L	untreated	V6	13	XCA-006-015	XCA-006	1.66	Female	Rank 2	2.544811723	5	NA	NA	NA	Ivermectin	<11	<5	1	Open defecation	Surface	YES
1447	H+L	treated	V6	13	XCA-005-004	XCA-005	17.2	Female	Rank 5	1.199294681	7	NA	NA	NA	Ivermectin	11-29	>5	1	Open defecation	NA	NO
1448	H+L	treated	V6	13	XCA-005-005	XCA-005	15.2	Male	Rank 5	1.199294681	7	NA	NA	NA	Ivermectin	11-29	>5	1	Open defecation	NA	NO
1449	H+L	treated	V6	13	XCA-001-003	XCA-001	11.2	Female	Rank 3	1.849233665	2	NA	NA	NA	Ivermectin	11-29	<5	1	Open defecation	Safely Managed	NA
1450	H+L	treated	V6	13	XBA-002-002	XBA-002	12.75	Female	Rank 4	1.395390927	7	NA	NA	NA	Ivermectin	11-29	>5	NA		NA	NA
1451	H+L	treated	V6	13	XBA-002-004	XBA-002	8.1	Male	Rank 4	1.395390927	7	NA	NA	NA	Ivermectin	<11	>5	NA		NA	NA
1452	H+L	treated	V6	13	XBA-002-005	XBA-002	6.28	Male	Rank 4	1.395390927	7	NA	NA	NA	Ivermectin	<11	>5	NA		NA	NA
1453	H+L	treated	V6	13	XBA-002-006	XBA-002	3.98	Male	Rank 4	1.395390927	7	NA	NA	NA	Ivermectin	<11	>5	NA		NA	NA
1454	H+L	untreated	V6	13	XBA-002-007	XBA-002	1.92	Male	Rank 4	1.395390927	7	NA	NA	NA	Ivermectin	<11	>5	NA		NA	NA
1455	H+L	treated	V6	13	XBA-001-001	XBA-001	34.34	Male	Rank 5	1.265567323	8	NA	NA	NA	Ivermectin	>29	>5	1	Open defecation	NA	YES
1456	H+L	treated	V6	13	XBA-001-005	XBA-001	4.21	Male	Rank 5	1.265567323	8	NA	NA	NA	Ivermectin	<11	>5	1	Open defecation	NA	YES
1457	H+L	untreated	V6	13	XBA-001-006	XBA-001	3.07	Female	Rank 5	1.265567323	8	NA	NA	NA	Ivermectin	<11	>5	1	Open defecation	NA	NO
1458	H+L	treated	V6	13	XBA-001-007	XBA-001	61.2	Male	Rank 5	1.265567323	8	NA	NA	NA	Ivermectin	>29	>5	1	Open defecation	NA	NO
1459	H+L	treated	V6	13	XBA-009-001	XBA-009	24.19	Male	Rank 5	1.032503812	5	NA	NA	NA	Ivermectin	11-29	<5	1	Open defecation	NA	YES
1460	H+L	treated	V6	13	XBA-009-003	XBA-009	62.2	Male	Rank 5	1.032503812	5	NA	NA	NA	Ivermectin	>29	<5	1	Open defecation	NA	YES
1461	H+L	treated	V6	13	XBA-008-004	XBA-008	6.73	Female	Rank 5	0.829830961	4	NA	NA	NA	Ivermectin	<11	<5	1	Open defecation	NA	YES
1462	H+L	treated	V6	13	XBA-011-005	XBA-011	5.29	Male	Rank 5	1.070946238	5	NA	NA	NA	Ivermectin	<11	<5	1	Open defecation	NA	YES
1463	H+L	treated	V6	13	XBA-015-001	XBA-015	62.2	Male	Rank 3	1.785180806	6	NA	NA	NA	Ivermectin	>29	>5	1	Open defecation	NA	NA
1464	H	treated	V6	128	BAT-018-002	BAT-018	22.2	Female	Rank 4	1.53281821	5	NA	NA	NA	Ivermectin	11-29	<5	NA		NA	NA
1465	H	treated	V6	128	XTO-030-001	XTO-030	31.07	Female	Rank 5	1.005362956	4	NA	NA	NA	Ivermectin	>29	<5	1	Open defecation	NA	YES
1466	H	untreated	V6	128	XTO-030-004	XTO-030	0.81	Female	Rank 5	1.005362956	4	NA	NA	NA	Ivermectin	<11	<5	1	Open defecation	NA	YES
1467	H	untreated	V6	128	XTO-022-009	XTO-022	3.2	Male	Rank 5	0.770943285	11	NA	NA	NA	Ivermectin	<11	>5	1	Open defecation	Surface	NO
1468	H	treated	V6	128	BAT-023-003	BAT-023	7.53	Male	Rank 5	0.413377133	4	NA	NA	NA	Ivermectin	<11	<5	0	Unimproved	Surface	YES
1469	H	untreated	V6	128	XTO-011-003	XTO-011	4.2	Female	Rank 2	2.078838748	4	NA	NA	NA	Ivermectin	<11	<5	1	Open defecation	NA	YES
1470	H	untreated	V6	128	XTO-011-004	XTO-011	1.31	Female	Rank 2	2.078838748	4	NA	NA	NA	Ivermectin	<11	<5	1	Open defecation	NA	YES
1471	H	treated	V6	128	XTO-007-001	XTO-007	25.56	Male	Rank 3	1.639122215	4	NA	NA	NA	Ivermectin	11-29	<5	1	Open defecation	NA	YES
1472	H	treated	V6	128	XTO-007-003	XTO-007	22.2	Female	Rank 3	1.639122215	4	NA	NA	NA	Ivermectin	11-29	<5	1	Open defecation	NA	YES
1473	H	treated	V6	128	XTO-006-001	XTO-006	54.56	Male	Rank 3	1.660223364	6	NA	NA	NA	Ivermectin	>29	>5	1	Open defecation	NA	YES
1474	H	treated	V6	128	XTO-006-003	XTO-006	17.4	Female	Rank 3	1.660223364	6	NA	NA	NA	Ivermectin	11-29	>5	1	Open defecation	NA	YES
1475	H	treated	V6	128	XTO-009-002	XTO-009	44.2	Female	Rank 3	1.748135643	12	NA	NA	NA	Ivermectin	>29	>5	1	Open defecation	NA	NO
1476	H	treated	V6	128	XTO-009-003	XTO-009	42.2	Female	Rank 3	1.748135643	12	NA	NA	NA	Ivermectin	>29	>5	1	Open defecation	NA	NO
1477	H+L	treated	V6	118	MIG-062-004	MIG-062	7.2	Male	Rank 4	1.367990721	5	NA	NA	NA	Ivermectin	<11	<5	1	Open defecation	NA	YES
1478	H+L	treated	V6	118	GAL-075-001	GAL-075	51.19	Male	Rank 3	1.970852509	6	NA	NA	NA	Ivermectin	>29	>5	0	Unimproved	NA	NO
1479	H+L	treated	V6	118	GAL-074-005	GAL-074	11.8	Male	Rank 4	1.559352816	6	NA	NA	NA	Ivermectin	11-29	>5	1	Open defecation	NA	NO
1480	H+L	treated	V6	118	GAL-070-001	GAL-070	28.19	Male	Rank 2	2.315622178	6	NA	NA	NA	Ivermectin	11-29	>5	1	Open defecation	Limited	YES
1481	H+L	treated	V6	118	GAL-070-003	GAL-070	9.6	Female	Rank 2	2.315622178	6	NA	NA	NA	Ivermectin	<11	>5	1	Open defecation	Limited	YES
1482	H+L	treated	V6	118	GAL-064-001	GAL-064	39.56	Male	Rank 2	2.174368783	10	NA	NA	NA	Ivermectin	>29	>5	1	Open defecation	Safely Managed	NO
1483	H+L	treated	V6	118	GAL-064-002	GAL-064	26.65	Female	Rank 2	2.174368783	10	NA	NA	NA	Ivermectin	11-29	>5	1	Open defecation	Safely Managed	YES
1484	H+L	treated	V6	118	GAL-064-004	GAL-064	10.14	Male	Rank 2	2.174368783	10	NA	NA	NA	Ivermectin	<11	>5	1	Open defecation	Safely Managed	NO
1485	H+L	treated	V6	118	GAL-064-005	GAL-064	8.92	Male	Rank 2	2.174368783	10	NA	NA	NA	Ivermectin	<11	>5	1	Open defecation	Safely Managed	NO
1486	H+L	treated	V6	118	GAL-064-006	GAL-064	5.33	Male	Rank 2	2.174368783	10	NA	NA	NA	Ivermectin	<11	>5	1	Open defecation	Safely Managed	NO
1487	H+L	untreated	V6	118	GAL-064-007	GAL-064	3.89	Female	Rank 2	2.174368783	10	NA	NA	NA	Ivermectin	<11	>5	1	Open defecation	Safely Managed	NO
1488	H+L	untreated	V6	118	GAL-064-008	GAL-064	1.9	Male	Rank 2	2.174368783	10	NA	NA	NA	Ivermectin	<11	>5	1	Open defecation	Safely Managed	NO
1489	H+L	treated	V6	118	GAL-063-006	GAL-063	11.2	Male	Rank 5	1.014488743	8	NA	NA	NA	Ivermectin	11-29	>5	NA		Surface	NA
1490	H+L	untreated	V6	118	GAL-063-010	GAL-063	3.2	Female	Rank 5	1.014488743	8	NA	NA	NA	Ivermectin	<11	>5	NA		Surface	NA
1491	H+L	treated	V6	118	GAL-060-001	GAL-060	52.9	Male	Rank 3	1.679765826	3	NA	NA	NA	Ivermectin	>29	<5	1	Open defecation	Limited	YES
1492	H+L	untreated	V6	118	GAL-060-003	GAL-060	3.39	Male	Rank 3	1.679765826	3	NA	NA	NA	Ivermectin	<11	<5	1	Open defecation	Limited	YES
1493	H+L	treated	V6	118	GAL-058-001	GAL-058	28.39	Female	Rank 5	1.31573441	4	NA	NA	NA	Ivermectin	11-29	<5	1	Open defecation	Limited	YES
1494	H+L	treated	V6	118	GAL-058-002	GAL-058	11.21	Male	Rank 5	1.31573441	4	NA	NA	NA	Ivermectin	11-29	<5	1	Open defecation	Limited	NO
1495	H+L	treated	V6	118	GAL-058-004	GAL-058	8.65	Female	Rank 5	1.31573441	4	NA	NA	NA	Ivermectin	<11	<5	1	Open defecation	Limited	NO
1496	H+L	treated	V6	118	GAL-058-005	GAL-058	2.95	Female	Rank 5	1.31573441	4	NA	NA	NA	Ivermectin	<11	<5	1	Open defecation	Limited	YES
1497	H+L	treated	V6	118	GAL-045-001	GAL-045	52.02	Female	Rank 2	2.624762939	4	NA	NA	NA	Ivermectin	>29	<5	1	Open defecation	Limited	NO
1498	H+L	untreated	V6	118	GAL-041-005	GAL-041	3.7	Male	Rank 2	3.123925851	6	NA	NA	NA	Ivermectin	<11	>5	0	Unimproved	Basic	YES
1499	H+L	treated	V6	118	GAL-040-005	GAL-040	4.57	Female	Rank 2	2.630493327	6	NA	NA	NA	Ivermectin	<11	>5	0	Unimproved	Basic	YES
1500	H+L	treated	V6	118	GAL-040-006	GAL-040	4.57	Male	Rank 2	2.630493327	6	NA	NA	NA	Ivermectin	<11	>5	0	Unimproved	Basic	NA
1501	H+L	treated	V6	118	GAL-038-005	GAL-038	10.19	Male	Rank 2	2.458910798	4	NA	NA	NA	Ivermectin	<11	<5	0	Unimproved	Basic	YES
1502	H	untreated	V6	128	XTO-023-006	XTO-023	5.2	Female	Rank 5	1.03891941	3	NA	NA	NA	Ivermectin	<11	<5	1	Open defecation	NA	YES
1503	H	treated	V6	128	XTO-019-001	XTO-019	37.65	Male	Rank 4	1.495751088	5	NA	NA	NA	Ivermectin	>29	<5	0	Unimproved	NA	YES
1504	H	treated	V6	128	XTO-019-002	XTO-019	23.3	Female	Rank 4	1.495751088	5	NA	NA	NA	Ivermectin	11-29	<5	0	Unimproved	NA	YES
1505	H	untreated	V6	128	XTO-019-003	XTO-019	4.19	Female	Rank 4	1.495751088	5	NA	NA	NA	Ivermectin	<11	<5	0	Unimproved	NA	YES
1506	H	untreated	V6	128	XTO-019-004	XTO-019	1.25	Male	Rank 4	1.495751088	5	NA	NA	NA	Ivermectin	<11	<5	0	Unimproved	NA	YES
1507	H	treated	V6	128	XTO-025-001	XTO-025	69.72	Male	Rank 5	0.758059177	4	NA	NA	NA	Ivermectin	>29	<5	1	Open defecation	Surface	YES
1508	H	treated	V6	128	XTO-025-002	XTO-025	55.29	Female	Rank 5	0.758059177	4	NA	NA	NA	Ivermectin	>29	<5	1	Open defecation	Surface	YES
1509	H+L	untreated	V6	139	CIM-394-003	CIM-394	2.14	Female	Rank 4	1.582889869	2	NA	NA	NA	Ivermectin	<11	<5	0	Unimproved	Basic	NA
1510	H+L	untreated	V6	139	DEX-345-006	DEX-345	5.14	Male	Rank 2	3.049414682	5	NA	NA	NA	Ivermectin	<11	<5	0	Unimproved	Basic	NO
1511	H+L	treated	V6	56	MUX-047-005	MUX-047	7.4	Male	Rank 2	2.023916184	8	NA	NA	NA	Ivermectin	<11	>5	1	Open defecation	NA	YES
1512	H+L	untreated	V6	56	MUX-047-006	MUX-047	4.71	Female	Rank 2	2.023916184	8	NA	NA	NA	Ivermectin	<11	>5	1	Open defecation	NA	YES
1513	H+L	treated	V6	56	MUX-044-003	MUX-044	21.3	Male	Rank 3	1.727808656	10	NA	NA	NA	Ivermectin	11-29	>5	0	Unimproved	Surface	YES
1514	H+L	treated	V6	56	MUX-044-006	MUX-044	3.71	Male	Rank 3	1.727808656	10	NA	NA	NA	Ivermectin	<11	>5	0	Unimproved	Surface	YES
1515	H+L	treated	V6	56	MUX-044-009	MUX-044	19.21	Female	Rank 3	1.727808656	10	NA	NA	NA	Ivermectin	11-29	>5	0	Unimproved	Surface	YES
1516	H+L	untreated	V6	56	MUX-044-010	MUX-044	1.77	Male	Rank 3	1.727808656	10	NA	NA	NA	Ivermectin	<11	>5	0	Unimproved	Surface	YES
1517	Control	treated	V6	155	NXG-067-004	NXG-067	13.68	Female	Rank 3	1.753976834	9	NA	NA	NA	Albendazole	11-29	>5	1	Open defecation	Basic	YES
1518	Control	untreated	V6	155	NXG-068-003	NXG-068	3.39	Male	Rank 3	1.631758864	4	NA	NA	NA	Albendazole	<11	<5	0	Unimproved	Basic	YES
1519	Control	untreated	V6	155	NXG-068-004	NXG-068	1.66	Female	Rank 3	1.631758864	4	NA	NA	NA	Albendazole	<11	<5	0	Unimproved	Basic	YES
1520	Control	treated	V6	155	DAN-129-001	DAN-129	48.66	Male	Rank 4	1.452821248	5	NA	NA	NA	Albendazole	>29	<5	0	Unimproved	Basic	YES
1521	Control	treated	V6	155	DAN-129-002	DAN-129	46.15	Female	Rank 4	1.452821248	5	NA	NA	NA	Albendazole	>29	<5	0	Unimproved	Basic	YES
1522	Control	treated	V6	155	DAN-129-005	DAN-129	14.21	Male	Rank 4	1.452821248	5	NA	NA	NA	Albendazole	11-29	<5	0	Unimproved	Basic	YES
1523	Control	treated	V6	155	DAN-129-006	DAN-129	11.07	Female	Rank 4	1.452821248	5	NA	NA	NA	Albendazole	11-29	<5	0	Unimproved	Basic	YES
1524	Control	treated	V6	155	DAN-129-007	DAN-129	9.48	Female	Rank 4	1.452821248	5	NA	NA	NA	Albendazole	<11	<5	0	Unimproved	Basic	YES
1525	Control	treated	V6	155	DAN-124-003	DAN-124	5.04	Female	Rank 4	1.610442019	5	NA	NA	NA	Albendazole	<11	<5	0	Unimproved	Basic	YES
1526	Control	treated	V6	155	DAN-106-004	DAN-106	8.07	Female	Rank 2	2.172064482	6	NA	NA	NA	Albendazole	<11	>5	1	Open defecation	Basic	YES
1527	Control	untreated	V6	155	DAN-106-006	DAN-106	3.95	Female	Rank 2	2.172064482	6	NA	NA	NA	Albendazole	<11	>5	1	Open defecation	Basic	YES
1528	H	treated	V6	142	MAL-059-002	MAL-059	39.8	Female	Rank 3	1.913555261	9	NA	NA	NA	Ivermectin	>29	>5	NA		Limited	NA
1529	H	treated	V6	142	MAL-059-006	MAL-059	12.3	Male	Rank 3	1.913555261	9	NA	NA	NA	Ivermectin	11-29	>5	NA		Limited	NA
1530	H	treated	V6	142	MAL-059-008	MAL-059	8.15	Female	Rank 3	1.913555261	9	NA	NA	NA	Ivermectin	<11	>5	NA		Limited	NA
1531	H	treated	V6	142	MAL-072-004	MAL-072	9.2	Male	Rank 3	1.915584248	6	NA	NA	NA	Ivermectin	<11	>5	1	Open defecation	Basic	NO
1532	H	untreated	V6	142	MAL-072-007	MAL-072	3.47	Female	Rank 3	1.915584248	6	NA	NA	NA	Ivermectin	<11	>5	1	Open defecation	Basic	NO
1533	H	untreated	V6	142	MAL-072-006	MAL-072	4.95	Female	Rank 3	1.915584248	6	NA	NA	NA	Ivermectin	<11	>5	1	Open defecation	Basic	NO
1534	H	treated	V6	58	NHA-076-004	NHA-076	8.19	Female	Rank 5	1.134096016	5	NA	NA	NA	Ivermectin	<11	<5	1	Open defecation	NA	YES
1535	H	treated	V6	58	NHA-063-002	NHA-063	24.29	Female	Rank 2	2.013283306	4	NA	NA	NA	Ivermectin	11-29	<5	1	Open defecation	Surface	YES
1536	H	treated	V6	58	NHA-003-007	NHA-003	11.2	Female	Rank 1	3.597816089	5	NA	NA	NA	Ivermectin	11-29	<5	1	Open defecation	Basic	YES
1537	Control	treated	V6	116	XHC-019-009	XHC-019	7.88	Male	Rank 2	2.036768648	8	NA	NA	NA	Albendazole	<11	>5	1	Open defecation	Unimproved	NO
1538	Control	treated	V6	116	XHC-019-010	XHC-019	7.88	Male	Rank 2	2.036768648	8	NA	NA	NA	Albendazole	<11	>5	1	Open defecation	Unimproved	NO
1539	Control	treated	V6	116	XHC-033-002	XHC-033	44.19	Female	Rank 2	2.602967267	5	NA	NA	NA	Albendazole	>29	<5	1	Open defecation	Basic	YES
1540	Control	untreated	V6	116	XHC-033-006	XHC-033	1.9	Female	Rank 2	2.602967267	5	NA	NA	NA	Albendazole	<11	<5	1	Open defecation	Basic	YES
1541	Control	treated	V6	116	XHC-033-007	XHC-033	10.29	Male	Rank 2	2.602967267	5	NA	NA	NA	Albendazole	<11	<5	1	Open defecation	Basic	YES
1542	Control	untreated	V6	116	XHC-020-004	XHC-020	4.73	Male	Rank 5	1.06880274	5	NA	NA	NA	Albendazole	<11	<5	0	Unimproved	Limited	YES
1543	Control	untreated	V6	116	XHC-020-005	XHC-020	2.38	Female	Rank 5	1.06880274	5	NA	NA	NA	Albendazole	<11	<5	0	Unimproved	Limited	YES
1544	Control	treated	V6	116	XHC-034-001	XHC-034	25.86	Male	Rank 4	1.393563411	5	NA	NA	NA	Albendazole	11-29	<5	1	Open defecation	Basic	YES
1545	Control	untreated	V6	116	XHC-034-004	XHC-034	4.21	Male	Rank 4	1.393563411	5	NA	NA	NA	Albendazole	<11	<5	1	Open defecation	Basic	NO
1546	Control	untreated	V6	116	XHC-034-005	XHC-034	1.88	Female	Rank 4	1.393563411	5	NA	NA	NA	Albendazole	<11	<5	1	Open defecation	Basic	YES
1547	Control	treated	V6	116	XHC-039-004	XHC-039	16.19	Male	Rank 2	2.678185722	7	NA	NA	NA	Albendazole	11-29	>5	1	Open defecation	Limited	NA
1548	Control	treated	V6	116	XHC-038-003	XHC-038	22.88	Male	Rank 3	1.715503967	11	NA	NA	NA	Albendazole	11-29	>5	NA		Unimproved	NA
1549	Control	treated	V6	116	XHC-025-001	XHC-025	27.48	Female	Rank 3	1.915379637	3	NA	NA	NA	Albendazole	11-29	<5	1	Open defecation	Limited	YES
1550	Control	treated	V6	116	XHC-025-002	XHC-025	6.19	Female	Rank 3	1.915379637	3	NA	NA	NA	Albendazole	<11	<5	1	Open defecation	Limited	YES
1551	Control	untreated	V6	116	XHC-025-003	XHC-025	3.78	Male	Rank 3	1.915379637	3	NA	NA	NA	Albendazole	<11	<5	1	Open defecation	Limited	YES
1552	Control	untreated	V6	116	XHC-026-002	XHC-026	3.78	Female	Rank 3	1.671765376	2	NA	NA	NA	Albendazole	<11	<5	1	Open defecation	Limited	YES
1553	Control	treated	V6	116	XHC-015-003	XHC-015	12.63	Male	Rank 2	2.336784886	7	NA	NA	NA	Albendazole	11-29	>5	0	Unimproved	Safely Managed	YES
1554	Control	treated	V6	116	XHC-015-004	XHC-015	10.28	Male	Rank 2	2.336784886	7	NA	NA	NA	Albendazole	<11	>5	0	Unimproved	Safely Managed	YES
1555	Control	untreated	V6	116	XHC-015-006	XHC-015	5.5	Male	Rank 2	2.336784886	7	NA	NA	NA	Albendazole	<11	>5	0	Unimproved	Safely Managed	YES
1556	Control	untreated	V6	116	XHC-015-007	XHC-015	2.47	Female	Rank 2	2.336784886	7	NA	NA	NA	Albendazole	<11	>5	0	Unimproved	Safely Managed	YES
1557	Control	treated	V6	116	XHC-001-001	XHC-001	36.55	Male	Rank 5	1.239036329	4	NA	NA	NA	Albendazole	>29	<5	0	Unimproved	Basic	YES
1558	Control	untreated	V6	86	POS-007-003	POS-007	3.41	Male	Rank 5	0.87326526	4	NA	NA	NA	Albendazole	<11	<5	0	Unimproved	Basic	YES
1559	Control	treated	V6	86	POS-014-004	POS-014	14.45	Female	Rank 5	0.974720656	7	NA	NA	NA	Albendazole	11-29	>5	1	Open defecation	Limited	NA
1560	Control	treated	V6	86	POS-014-007	POS-014	4.34	Female	Rank 5	0.974720656	7	NA	NA	NA	Albendazole	<11	>5	1	Open defecation	Limited	YES
1561	Control	untreated	V6	86	POS-020-007	POS-020	3.86	Male	Rank 3	1.682735419	7	NA	NA	NA	Albendazole	<11	>5	0	Unimproved	Limited	YES
1562	Control	untreated	V6	86	POS-022-004	POS-022	3.04	Female	Rank 5	0.824689128	4	NA	NA	NA	Albendazole	<11	<5	1	Open defecation	Unimproved	YES
1563	Control	treated	V6	86	POS-029-001	POS-029	54.35	Male	Rank 5	1.310468406	4	NA	NA	NA	Albendazole	>29	<5	1	Open defecation	Basic	YES
1564	Control	treated	V6	86	SAB-045-004	SAB-045	8.41	Female	Rank 2	2.017524803	6	NA	NA	NA	Albendazole	<11	>5	0	Unimproved	Limited	NO
1565	Control	treated	V6	86	SAB-045-005	SAB-045	4.68	Female	Rank 2	2.017524803	6	NA	NA	NA	Albendazole	<11	>5	0	Unimproved	Limited	NO
1566	Control	treated	V6	86	SAB-043-004	SAB-043	5.18	Female	Rank 4	1.597470574	6	NA	NA	NA	Albendazole	<11	>5	1	Open defecation	Basic	YES
1567	Control	treated	V6	86	SAB-042-003	SAB-042	5.08	Male	Rank 4	1.439665959	5	NA	NA	NA	Albendazole	<11	<5	1	Open defecation	Limited	NO
1568	Control	untreated	V6	86	SAB-042-004	SAB-042	3.01	Male	Rank 4	1.439665959	5	NA	NA	NA	Albendazole	<11	<5	1	Open defecation	Limited	NO
1569	Control	treated	V6	86	SAB-039-002	SAB-039	27.48	Male	Rank 4	1.377961018	4	NA	NA	NA	Albendazole	11-29	<5	1	Open defecation	NA	NA
1570	Control	untreated	V6	86	SAB-039-004	SAB-039	4.48	Female	Rank 4	1.377961018	4	NA	NA	NA	Albendazole	<11	<5	1	Open defecation	NA	YES
1571	Control	treated	V6	86	SAB-049-002	SAB-049	23.2	Female	Rank 4	1.403280944	4	NA	NA	NA	Albendazole	11-29	<5	1	Open defecation	Basic	YES
1572	Control	untreated	V6	86	SAB-049-004	SAB-049	4.25	Female	Rank 4	1.403280944	4	NA	NA	NA	Albendazole	<11	<5	1	Open defecation	Basic	YES
1573	Control	treated	V6	86	SAB-050-001	SAB-050	32.2	Male	Rank 5	1.244500079	4	NA	NA	NA	Albendazole	>29	<5	1	Open defecation	Limited	YES
1574	Control	untreated	V6	86	SAB-037-006	SAB-037	5.26	Female	Rank 3	1.807274355	7	NA	NA	NA	Albendazole	<11	>5	1	Open defecation	Basic	NO
1575	Control	untreated	V6	86	SAB-037-007	SAB-037	2.37	Female	Rank 3	1.807274355	7	NA	NA	NA	Albendazole	<11	>5	1	Open defecation	Basic	NO
1576	Control	treated	V6	86	SAB-035-002	SAB-035	22.19	Male	Rank 3	1.628876387	4	NA	NA	NA	Albendazole	11-29	<5	0	Unimproved	Limited	NO
1577	Control	untreated	V6	86	SAB-035-004	SAB-035	1.83	Female	Rank 3	1.628876387	4	NA	NA	NA	Albendazole	<11	<5	0	Unimproved	Limited	NO
1578	Control	treated	V6	86	SAB-031-001	SAB-031	50.84	Female	Rank 4	1.531228665	1	NA	NA	NA	Albendazole	>29	<5	0	Unimproved	Basic	YES
1579	Control	treated	V6	86	SAB-030-006	SAB-030	10.76	Male	Rank 4	1.616830929	7	NA	NA	NA	Albendazole	<11	>5	1	Open defecation	Basic	YES
1580	Control	treated	V6	86	SAB-030-007	SAB-030	7.47	Female	Rank 4	1.616830929	7	NA	NA	NA	Albendazole	<11	>5	1	Open defecation	Basic	YES
1581	Control	treated	V6	86	SAB-028-003	SAB-028	11.54	Female	Rank 5	1.278875037	8	NA	NA	NA	Albendazole	11-29	>5	0	Unimproved	Basic	NO
1582	Control	treated	V6	86	SAB-021-003	SAB-021	11.13	Male	Rank 3	1.901462998	6	NA	NA	NA	Albendazole	11-29	>5	0	Unimproved	Basic	YES
1583	Control	treated	V6	86	SAB-021-004	SAB-021	8.84	Male	Rank 3	1.901462998	6	NA	NA	NA	Albendazole	<11	>5	0	Unimproved	Basic	YES
1584	Control	untreated	V6	86	SAB-021-005	SAB-021	3.28	Female	Rank 3	1.901462998	6	NA	NA	NA	Albendazole	<11	>5	0	Unimproved	Basic	YES
1585	Control	treated	V5	99	SER-115-001	SER-115	25.39	Male	Rank 2	2.261301376	3	NA	NA	NA	Albendazole	11-29	<5	0	Unimproved	NA	NO
1586	Control	untreated	V5	99	SER-115-002	SER-115	1.97	Female	Rank 2	2.261301376	3	NA	NA	NA	Albendazole	<11	<5	0	Unimproved	NA	NO
1587	Control	treated	V5	99	SER-072-001	SER-072	55.2	Female	Rank 5	0.715628221	3	NA	NA	NA	Albendazole	>29	<5	0	Unimproved	NA	YES
1588	Control	untreated	V5	99	SER-072-004	SER-072	4.19	Male	Rank 5	0.715628221	3	NA	NA	NA	Albendazole	<11	<5	0	Unimproved	NA	YES
1589	Control	untreated	V5	99	SER-098-003	SER-098	4.08	Male	Rank 4	1.336180161	4	NA	NA	NA	Albendazole	<11	<5	0	Unimproved	NA	YES
1590	Control	treated	V5	99	SER-105-002	SER-105	49.19	Female	Rank 3	1.890882112	8	NA	NA	NA	Albendazole	>29	>5	NA		Unimproved	NA
1591	Control	treated	V5	99	SER-105-007	SER-105	18.19	Male	Rank 3	1.890882112	8	NA	NA	NA	Albendazole	11-29	>5	NA		Unimproved	NA
1592	Control	untreated	V5	99	SER-094-003	SER-094	1.15	Male	Rank 5	1.174473255	3	NA	NA	NA	Albendazole	<11	<5	0	Unimproved	Unimproved	YES
1593	Control	treated	V5	99	SER-082-003	SER-082	12.19	Female	Rank 5	0.786862552	7	NA	NA	NA	Albendazole	11-29	>5	NA		NA	YES
1594	Control	untreated	V5	99	SER-082-006	SER-082	3.29	Male	Rank 5	0.786862552	7	NA	NA	NA	Albendazole	<11	>5	NA		NA	YES
1595	Control	treated	V5	99	SER-081-001	SER-081	28.65	Male	NA	NA	3	NA	NA	NA	Albendazole	11-29	<5	NA		NA	YES
1596	Control	treated	V5	99	SER-081-003	SER-081	3.65	Male	NA	NA	3	NA	NA	NA	Albendazole	<11	<5	NA		NA	YES
1597	Control	treated	V5	99	SER-106-003	SER-106	10.19	Female	Rank 4	1.533820525	8	NA	NA	NA	Albendazole	<11	>5	0	Unimproved	Unimproved	YES
1598	Control	treated	V5	99	SER-106-006	SER-106	4.24	Male	Rank 4	1.533820525	8	NA	NA	NA	Albendazole	<11	>5	0	Unimproved	Unimproved	YES
1599	Control	untreated	V5	99	SER-106-007	SER-106	2.65	Male	Rank 4	1.533820525	8	NA	NA	NA	Albendazole	<11	>5	0	Unimproved	Unimproved	YES
1600	H	treated	V6	73	INO-097-002	INO-097	30.65	Female	Rank 2	2.041012163	6	NA	NA	NA	Ivermectin	>29	>5	1	Open defecation	Limited	YES
1601	H+L	treated	V6	56	MUX-036-006	MUX-036	16.39	Male	Rank 2	2.668551218	4	NA	NA	NA	Ivermectin	11-29	<5	1	Open defecation	Surface	NO
1602	H+L	treated	V6	56	MUX-037-001	MUX-037	37.89	Male	Rank 3	1.848455821	7	NA	NA	NA	Ivermectin	>29	>5	1	Open defecation	Surface	YES
1603	H+L	treated	V6	56	MUX-037-002	MUX-037	34.89	Male	Rank 3	1.848455821	7	NA	NA	NA	Ivermectin	>29	>5	1	Open defecation	Surface	YES
1604	H+L	treated	V6	56	MUX-037-003	MUX-037	16.96	Male	Rank 3	1.848455821	7	NA	NA	NA	Ivermectin	11-29	>5	1	Open defecation	Surface	YES
1605	H+L	treated	V6	56	MUX-037-005	MUX-037	11.21	Male	Rank 3	1.848455821	7	NA	NA	NA	Ivermectin	11-29	>5	1	Open defecation	Surface	YES
1606	H+L	untreated	V6	56	MUX-037-006	MUX-037	5.24	Male	Rank 3	1.848455821	7	NA	NA	NA	Ivermectin	<11	>5	1	Open defecation	Surface	YES
1607	H+L	treated	V6	56	MUX-037-008	MUX-037	8.65	Female	Rank 3	1.848455821	7	NA	NA	NA	Ivermectin	<11	>5	1	Open defecation	Surface	YES
1608	H+L	untreated	V6	56	MUX-037-009	MUX-037	1.65	Female	Rank 3	1.848455821	7	NA	NA	NA	Ivermectin	<11	>5	1	Open defecation	Surface	YES
1609	H+L	treated	V6	56	MUX-039-006	MUX-039	9.5	Female	Rank 3	1.832083149	7	NA	NA	NA	Ivermectin	<11	>5	1	Open defecation	Surface	NO
1610	H+L	treated	V6	56	MUX-039-007	MUX-039	5.82	Female	Rank 3	1.832083149	7	NA	NA	NA	Ivermectin	<11	>5	1	Open defecation	Surface	NO
1611	H+L	untreated	V6	56	MUX-039-008	MUX-039	1.88	Male	Rank 3	1.832083149	7	NA	NA	NA	Ivermectin	<11	>5	1	Open defecation	Surface	NO
1612	H+L	untreated	V6	56	MUX-039-009	MUX-039	1.88	Male	Rank 3	1.832083149	7	NA	NA	NA	Ivermectin	<11	>5	1	Open defecation	Surface	NO
1613	H+L	untreated	V6	56	MUX-041-005	MUX-041	5.28	Male	Rank 3	1.622545142	5	NA	NA	NA	Ivermectin	<11	<5	1	Open defecation	Surface	NO
1614	H	untreated	V6	73	NOE-037-009	NOE-037	4.91	Male	Rank 2	2.150813584	11	NA	NA	NA	Ivermectin	<11	>5	0	Unimproved	Basic	NO
1615	H	untreated	V6	73	NOE-037-010	NOE-037	5.01	Male	Rank 2	2.150813584	11	NA	NA	NA	Ivermectin	<11	>5	0	Unimproved	Basic	NO
1616	H	treated	V6	73	NOE-008-005	NOE-008	3.79	Female	Rank 3	1.941790436	6	NA	NA	NA	Ivermectin	<11	>5	0	Unimproved	Basic	YES
1617	H	untreated	V6	73	NOE-008-006	NOE-008	3.47	Male	Rank 3	1.941790436	6	NA	NA	NA	Ivermectin	<11	>5	0	Unimproved	Basic	YES
1618	H	untreated	V6	73	NOE-007-007	NOE-007	3.96	Female	Rank 1	4.546905143	6	NA	NA	NA	Ivermectin	<11	>5	1	Open defecation	Basic	YES
1619	H	untreated	V6	73	NOE-007-008	NOE-007	1.65	Male	Rank 1	4.546905143	6	NA	NA	NA	Ivermectin	<11	>5	1	Open defecation	Basic	YES
1620	H	treated	V6	73	CAS-018-003	CAS-018	15.13	Male	Rank 1	4.794670693	6	NA	NA	NA	Ivermectin	11-29	>5	1	Open defecation	Basic	YES
1621	H+L	treated	V6	21	NXX-030-001	NXX-030	26.22	Male	Rank 5	1.272826724	3	NA	NA	NA	Ivermectin	11-29	<5	0	Unimproved	Surface	YES
1622	H+L	treated	V6	21	NXX-030-003	NXX-030	6.19	Male	Rank 5	1.272826724	3	NA	NA	NA	Ivermectin	<11	<5	0	Unimproved	Surface	YES
1623	H+L	treated	V6	21	NXX-029-004	NXX-029	5.2	Male	Rank 5	1.123047146	7	NA	NA	NA	Ivermectin	<11	>5	0	Unimproved	NA	YES
1624	H+L	treated	V6	21	NXX-029-005	NXX-029	8.2	Male	Rank 5	1.123047146	7	NA	NA	NA	Ivermectin	<11	>5	0	Unimproved	NA	YES
1625	H+L	treated	V6	21	NXX-029-006	NXX-029	5.19	Female	Rank 5	1.123047146	7	NA	NA	NA	Ivermectin	<11	>5	0	Unimproved	NA	YES
1626	H+L	treated	V6	21	NXX-028-001	NXX-028	58.05	Female	Rank 5	1.247690468	6	NA	NA	NA	Ivermectin	>29	>5	1	Open defecation	Unimproved	YES
1627	H+L	treated	V6	21	NXX-028-003	NXX-028	9.36	Male	Rank 5	1.247690468	6	NA	NA	NA	Ivermectin	<11	>5	1	Open defecation	Unimproved	YES
1628	H+L	treated	V6	21	NXX-018-001	NXX-018	29.65	Male	Rank 4	1.40193446	4	NA	NA	NA	Ivermectin	>29	<5	1	Open defecation	Unimproved	YES
1629	H+L	untreated	V6	21	NXX-018-003	NXX-018	4.5	Female	Rank 4	1.40193446	4	NA	NA	NA	Ivermectin	<11	<5	1	Open defecation	Unimproved	YES
1630	H+L	untreated	V6	21	NXX-015-003	NXX-015	4.65	Female	Rank 5	1.148054056	5	NA	NA	NA	Ivermectin	<11	<5	0	Unimproved	Unimproved	NO
1631	H+L	untreated	V6	21	NXX-015-004	NXX-015	2.82	Male	Rank 5	1.148054056	5	NA	NA	NA	Ivermectin	<11	<5	0	Unimproved	Unimproved	YES
1632	H	untreated	V6	142	MAL-030-005	MAL-030	1.79	Male	Rank 4	1.484433353	2	NA	NA	NA	Ivermectin	<11	<5	0	Unimproved	Basic	YES
1633	H	treated	V6	142	MAL-110-002	MAL-110	47.39	Female	Rank 2	2.19352332	7	NA	NA	NA	Ivermectin	>29	>5	1	Open defecation	Basic	YES
1634	H	treated	V6	142	MAL-110-006	MAL-110	9.64	Female	Rank 2	2.19352332	7	NA	NA	NA	Ivermectin	<11	>5	1	Open defecation	Basic	YES
1635	H	treated	V6	142	MAL-075-004	MAL-075	8.04	Female	Rank 2	2.334138593	7	NA	NA	NA	Ivermectin	<11	>5	1	Open defecation	Basic	NO
1636	H	treated	V6	142	MAL-075-006	MAL-075	2.57	Female	Rank 2	2.334138593	7	NA	NA	NA	Ivermectin	<11	>5	1	Open defecation	Basic	YES
1637	H	untreated	V6	142	MAL-075-005	MAL-075	5.26	Female	Rank 2	2.334138593	7	NA	NA	NA	Ivermectin	<11	>5	1	Open defecation	Basic	NO
1638	H	treated	V6	142	MAL-067-001	MAL-067	26.64	Male	Rank 2	2.00078191	7	NA	NA	NA	Ivermectin	11-29	>5	0	Unimproved	Limited	NO
1639	H	untreated	V6	142	MAL-067-007	MAL-067	3.36	Male	Rank 2	2.00078191	7	NA	NA	NA	Ivermectin	<11	>5	0	Unimproved	Limited	NO
1640	H	treated	V6	142	MAL-065-001	MAL-065	30.42	Male	Rank 4	1.373969686	3	NA	NA	NA	Ivermectin	>29	<5	1	Open defecation	Basic	NO
1641	H	treated	V6	142	MAL-065-002	MAL-065	23.02	Female	Rank 4	1.373969686	3	NA	NA	NA	Ivermectin	11-29	<5	1	Open defecation	Basic	YES
1642	H	treated	V6	142	MAL-065-003	MAL-065	4.36	Female	Rank 4	1.373969686	3	NA	NA	NA	Ivermectin	<11	<5	1	Open defecation	Basic	YES
1643	Control	treated	V6	30	LSX-036-005	LSX-036	4.53	Female	Rank 2	2.088649265	5	NA	NA	NA	Albendazole	<11	<5	0	Unimproved	Limited	YES
1644	Control	untreated	V6	30	LSX-036-006	LSX-036	2.65	Male	Rank 2	2.088649265	5	NA	NA	NA	Albendazole	<11	<5	0	Unimproved	Limited	YES
1645	Control	untreated	V6	30	LSX-019-005	LSX-019	3.69	Male	Rank 2	2.671730688	4	NA	NA	NA	Albendazole	<11	<5	0	Unimproved	Basic	YES
1646	Control	untreated	V6	30	LSX-019-006	LSX-019	1.94	Female	Rank 2	2.671730688	4	NA	NA	NA	Albendazole	<11	<5	0	Unimproved	Basic	YES
1647	H	treated	V6	104	SNG-014-008	SNG-014	5.08	Male	Rank 3	1.968397152	6	NA	NA	NA	Ivermectin	<11	>5	1	Open defecation	NA	NA
1648	H	treated	V6	104	SNG-025-002	SNG-025	42.19	Female	Rank 2	2.092968968	6	NA	NA	NA	Ivermectin	>29	>5	1	Open defecation	NA	YES
1649	H	treated	V6	104	SNG-025-003	SNG-025	12.01	Female	Rank 2	2.092968968	6	NA	NA	NA	Ivermectin	11-29	>5	1	Open defecation	NA	NA
1650	H	treated	V6	104	SNG-025-005	SNG-025	5.96	Female	Rank 2	2.092968968	6	NA	NA	NA	Ivermectin	<11	>5	1	Open defecation	NA	YES
1651	H	treated	V6	104	SNG-022-002	SNG-022	28.69	Female	Rank 3	1.973246553	8	NA	NA	NA	Ivermectin	11-29	>5	0	Unimproved	NA	YES
1652	H	treated	V6	104	SNG-022-009	SNG-022	6.19	Female	Rank 3	1.973246553	8	NA	NA	NA	Ivermectin	<11	>5	0	Unimproved	NA	YES
1653	H	treated	V6	104	SNG-022-005	SNG-022	12.19	Male	Rank 3	1.973246553	8	NA	NA	NA	Ivermectin	11-29	>5	0	Unimproved	NA	YES
1654	H	treated	V6	104	SNG-021-001	SNG-021	27.2	Male	Rank 5	1.146456523	4	NA	NA	NA	Ivermectin	11-29	<5	1	Open defecation	NA	YES
1655	H	treated	V6	104	SNG-021-002	SNG-021	21.19	Female	Rank 5	1.146456523	4	NA	NA	NA	Ivermectin	11-29	<5	1	Open defecation	NA	YES
1656	H	treated	V6	104	SNG-021-003	SNG-021	6.4	Female	Rank 5	1.146456523	4	NA	NA	NA	Ivermectin	<11	<5	1	Open defecation	NA	YES
1657	H	untreated	V6	104	SNG-016-003	SNG-016	2.37	Female	Rank 3	1.705071148	3	NA	NA	NA	Ivermectin	<11	<5	0	Unimproved	NA	YES
1658	H	treated	V6	104	NFI-036-001	NFI-036	39.82	Male	Rank 5	1.03891941	6	NA	NA	NA	Ivermectin	>29	>5	1	Open defecation	NA	NO
1659	H	treated	V6	104	NFI-036-004	NFI-036	9.31	Male	Rank 5	1.03891941	6	NA	NA	NA	Ivermectin	<11	>5	1	Open defecation	NA	NO
1660	H	untreated	V6	104	NFI-036-006	NFI-036	3.12	Female	Rank 5	1.03891941	6	NA	NA	NA	Ivermectin	<11	>5	1	Open defecation	NA	NO
1661	H	treated	V6	104	NFI-036-005	NFI-036	5.16	Female	Rank 5	1.03891941	6	NA	NA	NA	Ivermectin	<11	>5	1	Open defecation	NA	NO
1662	H	treated	V6	104	NFI-035-001	NFI-035	32.66	Female	Rank 3	1.766953889	4	NA	NA	NA	Ivermectin	>29	<5	1	Open defecation	NA	YES
1663	H	treated	V6	104	NFI-035-003	NFI-035	6.19	Female	Rank 3	1.766953889	4	NA	NA	NA	Ivermectin	<11	<5	1	Open defecation	NA	YES
1664	H	treated	V6	104	NFI-035-004	NFI-035	4.19	Female	Rank 3	1.766953889	4	NA	NA	NA	Ivermectin	<11	<5	1	Open defecation	NA	YES
1665	H	treated	V6	104	NFI-037-001	NFI-037	34.19	Male	Rank 5	1.217342484	5	NA	NA	NA	Ivermectin	>29	<5	1	Open defecation	NA	YES
1666	H	treated	V6	104	NFI-037-002	NFI-037	26.19	Female	Rank 5	1.217342484	5	NA	NA	NA	Ivermectin	11-29	<5	1	Open defecation	NA	YES
1667	H	untreated	V6	104	NFI-037-005	NFI-037	2.69	Male	Rank 5	1.217342484	5	NA	NA	NA	Ivermectin	<11	<5	1	Open defecation	NA	YES
1668	H	treated	V6	104	NFI-038-001	NFI-038	33.19	Male	Rank 5	0.928126928	7	NA	NA	NA	Ivermectin	>29	>5	1	Open defecation	NA	NO
1669	H	untreated	V6	104	NFI-038-007	NFI-038	2.23	Male	Rank 5	0.928126928	7	NA	NA	NA	Ivermectin	<11	>5	1	Open defecation	NA	NO
1670	H	untreated	V6	104	NFI-038-006	NFI-038	4.79	Female	Rank 5	0.928126928	7	NA	NA	NA	Ivermectin	<11	>5	1	Open defecation	NA	NO
1671	H	untreated	V6	73	NOE-012-005	NOE-012	3.92	Female	Rank 2	2.512294272	8	NA	NA	NA	Ivermectin	<11	>5	1	Open defecation	Basic	YES
1672	H	treated	V6	73	INO-070-002	INO-070	21.62	Female	Rank 5	1.293512158	4	NA	NA	NA	Ivermectin	11-29	<5	0	Unimproved	Basic	YES
1673	Control	treated	V6	30	BLB-003-001	BLB-003	32.2	Male	Rank 4	1.556522415	3	NA	NA	NA	Albendazole	>29	<5	NA		Basic	NA
1674	Control	treated	V6	30	BLB-013-007	BLB-013	5.65	Male	Rank 3	1.77907361	5	NA	NA	NA	Albendazole	<11	<5	1	Open defecation	Basic	YES
1675	Control	untreated	V6	30	BLB-011-004	BLB-011	1.84	Male	Rank 2	2.586329471	3	NA	NA	NA	Albendazole	<11	<5	0	Unimproved	Basic	YES
1676	Control	treated	V6	30	LSX-015-001	LSX-015	35.65	Male	Rank 2	2.393567029	7	NA	NA	NA	Albendazole	>29	>5	0	Unimproved	Limited	YES
1677	Control	untreated	V6	30	LSX-015-006	LSX-015	3.84	Female	Rank 2	2.393567029	7	NA	NA	NA	Albendazole	<11	>5	0	Unimproved	Limited	YES
1678	Control	untreated	V6	30	LSX-015-007	LSX-015	2.08	Male	Rank 2	2.393567029	7	NA	NA	NA	Albendazole	<11	>5	0	Unimproved	Limited	YES
1679	Control	treated	V6	30	LSX-003-006	LSX-003	4.89	Female	Rank 1	4.6717684	5	NA	NA	NA	Albendazole	<11	<5	0	Unimproved	Basic	YES
1680	Control	untreated	V6	30	LSX-027-009	LSX-027	5.33	Male	Rank 1	5.458175589	7	NA	NA	NA	Albendazole	<11	>5	0	Unimproved	Basic	YES
1681	Control	treated	V6	30	LSX-027-010	LSX-027	2.92	Male	Rank 1	5.458175589	7	NA	NA	NA	Albendazole	<11	>5	0	Unimproved	Basic	YES
1682	H+L	untreated	V6	139	DEX-347-008	DEX-347	1.79	Female	Rank 1	8.569074145	7	NA	NA	NA	Ivermectin	<11	>5	0	Improved	Basic	YES
1683	H+L	treated	V6	90	RFX-015-004	RFX-015	5.53	Female	Rank 2	2.199527231	5	NA	NA	NA	Ivermectin	<11	<5	0	Unimproved	Basic	YES
1684	H+L	untreated	V6	90	RFX-015-005	RFX-015	3.23	Female	Rank 2	2.199527231	5	NA	NA	NA	Ivermectin	<11	<5	0	Unimproved	Basic	NO
1685	H+L	untreated	V6	90	RFX-007-003	RFX-007	3.63	Male	Rank 3	1.710715031	4	NA	NA	NA	Ivermectin	<11	<5	0	Unimproved	Basic	YES
1686	H+L	untreated	V6	90	LSX-069-007	LSX-069	2.83	Male	Rank 2	2.277735843	8	NA	NA	NA	Ivermectin	<11	>5	0	Unimproved	Limited	YES
1687	H+L	treated	V6	90	LSX-069-001	LSX-069	37.92	Male	Rank 2	2.277735843	8	NA	NA	NA	Ivermectin	>29	>5	0	Unimproved	Limited	YES
1688	H+L	treated	V6	56	MUX-028-010	MUX-028	7.81	Female	Rank 2	2.563219882	10	NA	NA	NA	Ivermectin	<11	>5	0	Unimproved	NA	YES
1689	H+L	treated	V6	56	MUX-024-002	MUX-024	26.14	Female	Rank 2	2.111960049	5	NA	NA	NA	Ivermectin	11-29	<5	0	Unimproved	NA	DK
1690	H+L	treated	V6	56	MUX-013-001	MUX-013	59.96	Male	Rank 4	1.501909567	4	NA	NA	NA	Ivermectin	>29	<5	1	Open defecation	Surface	YES
1691	H+L	treated	V6	56	MUX-013-007	MUX-013	10.39	Male	Rank 4	1.501909567	4	NA	NA	NA	Ivermectin	<11	<5	1	Open defecation	Surface	YES
1692	H	treated	V6	142	MAL-077-006	MAL-077	13.88	Female	Rank 4	1.519648899	8	NA	NA	NA	Ivermectin	11-29	>5	1	Open defecation	Basic	NO
1693	H	treated	V6	142	MAL-077-010	MAL-077	4.13	Male	Rank 4	1.519648899	8	NA	NA	NA	Ivermectin	<11	>5	1	Open defecation	Basic	NO
1694	H	untreated	V6	142	MAL-024-003	MAL-027	3.71	Female	Rank 2	2.552180993	3	NA	NA	NA	Ivermectin	<11	<5	1	Open defecation	Basic	YES
1695	H	treated	V6	142	MAL-066-006	MAL-066	6.43	Female	Rank 2	2.262503899	11	NA	NA	NA	Ivermectin	<11	>5	0	Unimproved	Basic	NO
1696	H	treated	V6	142	MAL-066-008	MAL-066	4.38	Male	Rank 2	2.262503899	11	NA	NA	NA	Ivermectin	<11	>5	0	Unimproved	Basic	NO
1697	H	untreated	V6	142	MAL-066-011	MAL-066	2.56	Male	Rank 2	2.262503899	11	NA	NA	NA	Ivermectin	<11	>5	0	Unimproved	Basic	NO
1698	H	treated	V6	142	MAL-066-007	MAL-066	4.39	Female	Rank 2	2.262503899	11	NA	NA	NA	Ivermectin	<11	>5	0	Unimproved	Basic	NO
1699	H+L	treated	V6	139	DEX-349-006	DEX-349	5.19	Male	Rank 1	8.333809192	4	NA	NA	NA	Ivermectin	<11	<5	0	Unimproved	Basic	YES
1700	H+L	treated	V6	56	MUX-053-001	MUX-053	34.53	Male	NA	NA	3	NA	NA	NA	Ivermectin	>29	<5	0	Unimproved	NA	YES
1701	H	treated	V6	142	MAL-032-001	MAL-032	52.45	Male	Rank 3	1.964518509	6	NA	NA	NA	Ivermectin	>29	>5	NA		Basic	NA
1702	H	treated	V6	142	MAL-032-005	MAL-032	8.3	Female	Rank 3	1.964518509	6	NA	NA	NA	Ivermectin	<11	>5	NA		Basic	NA
1703	H	treated	V6	142	MAL-078-006	MAL-078	18.89	Male	Rank 2	2.29804469	9	NA	NA	NA	Ivermectin	11-29	>5	0	Unimproved	Limited	YES
1704	H	treated	V6	142	MAL-073-005	MAL-073	4.19	Female	Rank 3	1.748723778	2	NA	NA	NA	Ivermectin	<11	<5	1	Open defecation	Basic	YES
1705	H	treated	V6	142	MAL-085-006	MAL-085	12.44	Male	Rank 3	1.84569388	9	NA	NA	NA	Ivermectin	11-29	>5	1	Open defecation	Limited	NO
1706	H	treated	V5	50	MUD-093-007	MUD-093	5.76	Male	Rank 1	4.252355879	8	NA	NA	NA	Ivermectin	<11	>5	NA		Unimproved	NA
1707	H	untreated	V5	50	MUD-093-008	MUD-093	3.75	Male	Rank 1	4.252355879	8	NA	NA	NA	Ivermectin	<11	>5	NA		Unimproved	NA
1708	Control	treated	V5	156	DFO-022-002	DFO-022	24.25	Female	Rank 2	2.912474655	4	NA	NA	NA	Albendazole	11-29	<5	0	Unimproved	Basic	YES
1709	Control	treated	V5	156	DDE-128-003	DDE-128	4.5	Male	Rank 1	6.697827585	3	NA	NA	NA	Albendazole	<11	<5	0	Unimproved	Basic	YES
1710	Control	untreated	V5	156	DDE-128-004	DDE-128	1.88	Male	Rank 1	6.697827585	3	NA	NA	NA	Albendazole	<11	<5	0	Unimproved	Basic	YES
1711	H	untreated	V5	37	MIJ-006-003	MIJ-006	3.91	Female	Rank 5	1.040747945	4	NA	NA	NA	Ivermectin	<11	<5	0	Unimproved	Unimproved	YES
1712	H	untreated	V5	37	MIJ-006-004	MIJ-006	1.04	Female	Rank 5	1.040747945	4	NA	NA	NA	Ivermectin	<11	<5	0	Unimproved	Unimproved	YES
1713	H	untreated	V5	37	MIJ-055-006	MIJ-055	3.94	Female	Rank 2	2.165962609	5	NA	NA	NA	Ivermectin	<11	<5	0	Unimproved	Basic	YES
1714	H	untreated	V5	16	XMI-037-003	XMI-037	4.59	Female	Rank 5	0.687664027	3	NA	NA	NA	Ivermectin	<11	<5	1	Open defecation	Safely Managed	YES
1715	H	untreated	V5	16	XMI-037-004	XMI-037	2.89	Female	Rank 5	0.687664027	3	NA	NA	NA	Ivermectin	<11	<5	1	Open defecation	Safely Managed	YES
1716	H	treated	V5	16	XMI-084-001	XMI-084	32.28	Female	Rank 3	1.619939769	3	NA	NA	NA	Ivermectin	>29	<5	1	Open defecation	Unimproved	YES
1717	H	treated	V5	16	XMI-084-004	XMI-084	4.14	Male	Rank 3	1.619939769	3	NA	NA	NA	Ivermectin	<11	<5	1	Open defecation	Unimproved	YES
1718	H	treated	V5	16	XMI-084-005	XMI-084	6.14	Female	Rank 3	1.619939769	3	NA	NA	NA	Ivermectin	<11	<5	1	Open defecation	Unimproved	YES
1719	H	treated	V5	16	XMI-085-011	XMI-085	5.85	Female	Rank 2	2.23133611	5	NA	NA	NA	Ivermectin	<11	<5	0	Unimproved	Unimproved	YES
1720	H	untreated	V5	16	XMI-088-004	XMI-088	3.14	Female	Rank 5	0.630048011	4	NA	NA	NA	Ivermectin	<11	<5	1	Open defecation	Safely Managed	YES
1721	H	treated	V5	16	XMI-080-007	XMI-080	5.14	Female	Rank 5	1.093499224	6	NA	NA	NA	Ivermectin	<11	>5	1	Open defecation	Safely Managed	YES
1722	H	untreated	V5	16	XMI-077-006	XMI-077	2.61	Male	Rank 4	1.59892602	7	NA	NA	NA	Ivermectin	<11	>5	1	Open defecation	Unimproved	YES
1723	H	treated	V5	16	XMI-101-003	XMI-101	4.95	Female	Rank 4	1.346430246	5	NA	NA	NA	Ivermectin	<11	<5	0	Unimproved	Unimproved	NA
1724	H	treated	V5	16	XMI-101-004	XMI-101	2.85	Female	Rank 4	1.346430246	5	NA	NA	NA	Ivermectin	<11	<5	0	Unimproved	Unimproved	YES
1725	H	treated	V5	16	LUA-009-007	LUA-009	19.59	Female	Rank 1	3.360035633	6	NA	NA	NA	Ivermectin	11-29	>5	1	Open defecation	Unimproved	YES
1726	H	treated	V5	16	XMI-078-004	XMI-078	3.79	Female	Rank 5	0.762709946	4	NA	NA	NA	Ivermectin	<11	<5	1	Open defecation	Safely Managed	YES
1727	H	untreated	V5	16	XMI-079-004	XMI-079	2.07	Male	Rank 3	1.619951645	4	NA	NA	NA	Ivermectin	<11	<5	1	Open defecation	Unimproved	YES
1728	H	treated	V5	16	GUI-087-002	GUI-087	23.58	Female	Rank 1	3.895548901	3	NA	NA	NA	Ivermectin	11-29	<5	0	Unimproved	Limited	YES
1729	Control	treated	V5	156	DFO-043-004	DFO-043	14.49	Male	Rank 1	6.444995016	9	NA	NA	NA	Albendazole	11-29	>5	0	Unimproved	Basic	YES
1730	Control	treated	V5	156	DDE-124-002	DDE-124	42.14	Female	Rank 1	5.253991801	9	NA	NA	NA	Albendazole	>29	>5	0	Unimproved	Basic	YES
1731	H+L	treated	V5	110	TAO-050-003	TAO-050	15.76	Male	Rank 2	2.448240534	10	NA	NA	NA	Ivermectin	11-29	>5	NA		Limited	NA
1732	H+L	treated	V5	110	TAO-050-008	TAO-050	5.27	Male	Rank 2	2.448240534	10	NA	NA	NA	Ivermectin	<11	>5	NA		Limited	NA
1733	H+L	untreated	V5	110	TAO-050-009	TAO-050	2.61	Male	Rank 2	2.448240534	10	NA	NA	NA	Ivermectin	<11	>5	NA		Limited	NA
1734	H+L	treated	V5	110	TAO-023-003	TAO-023	11.15	Female	Rank 4	1.350217045	5	NA	NA	NA	Ivermectin	11-29	<5	1	Open defecation	Limited	NO
1735	H+L	treated	V5	110	TAO-025-001	TAO-025	22.18	Female	Rank 3	1.960817304	5	NA	NA	NA	Ivermectin	11-29	<5	1	Open defecation	Limited	YES
1736	H+L	treated	V5	110	TAO-035-001	TAO-035	37.15	Female	Rank 5	1.285613913	9	NA	NA	NA	Ivermectin	>29	>5	1	Open defecation	NA	NO
1737	H+L	treated	V5	110	TAO-035-002	TAO-035	43	Male	Rank 5	1.285613913	9	NA	NA	NA	Ivermectin	>29	>5	1	Open defecation	NA	NA
1738	H+L	treated	V5	110	TAO-035-006	TAO-035	12.15	Male	Rank 5	1.285613913	9	NA	NA	NA	Ivermectin	11-29	>5	1	Open defecation	NA	NO
1739	H+L	treated	V5	110	TAO-031-003	TAO-031	51.47	Female	Rank 4	1.598094448	6	NA	NA	NA	Ivermectin	>29	>5	0	Unimproved	Unimproved	NA
1740	H+L	treated	V5	110	TAO-046-001	TAO-046	27.35	Male	Rank 3	1.881254907	6	NA	NA	NA	Ivermectin	11-29	>5	1	Open defecation	Limited	NO
1741	H+L	untreated	V5	110	TAO-046-005	TAO-046	2.66	Male	Rank 3	1.881254907	6	NA	NA	NA	Ivermectin	<11	>5	1	Open defecation	Limited	YES
1742	H+L	treated	V5	110	TAO-007-003	TAO-007	4.3	Female	Rank 3	1.720848293	4	NA	NA	NA	Ivermectin	<11	<5	0	Unimproved	NA	NO
1743	H+L	treated	V5	110	TAO-006-001	TAO-006	39.09	Male	Rank 2	2.400084872	9	NA	NA	NA	Ivermectin	>29	>5	1	Open defecation	NA	YES
1744	H+L	treated	V5	110	TAO-006-002	TAO-006	37.11	Female	Rank 2	2.400084872	9	NA	NA	NA	Ivermectin	>29	>5	1	Open defecation	NA	YES
1745	H+L	treated	V5	110	TAO-006-003	TAO-006	15.5	Male	Rank 2	2.400084872	9	NA	NA	NA	Ivermectin	11-29	>5	1	Open defecation	NA	NO
1746	H+L	treated	V5	110	TAO-006-005	TAO-006	12.53	Male	Rank 2	2.400084872	9	NA	NA	NA	Ivermectin	11-29	>5	1	Open defecation	NA	YES
1747	H+L	treated	V5	110	TAO-006-007	TAO-006	9.86	Female	Rank 2	2.400084872	9	NA	NA	NA	Ivermectin	<11	>5	1	Open defecation	NA	NO
1748	H+L	treated	V5	110	TAO-006-009	TAO-006	4.48	Female	Rank 2	2.400084872	9	NA	NA	NA	Ivermectin	<11	>5	1	Open defecation	NA	NO
1749	H+L	treated	V5	110	TAO-011-003	TAO-011	7.18	Female	Rank 2	2.106127527	5	NA	NA	NA	Ivermectin	<11	<5	1	Open defecation	Surface	YES
1750	H+L	untreated	V5	110	TAO-011-004	TAO-011	5.15	Female	Rank 2	2.106127527	5	NA	NA	NA	Ivermectin	<11	<5	1	Open defecation	Surface	YES
1751	H+L	untreated	V5	110	TAO-011-005	TAO-011	3.07	Female	Rank 2	2.106127527	5	NA	NA	NA	Ivermectin	<11	<5	1	Open defecation	Surface	YES
1752	H+L	treated	V5	110	TAO-012-001	TAO-012	20.17	Female	Rank 5	1.159417133	3	NA	NA	NA	Ivermectin	11-29	<5	1	Open defecation	NA	YES
1753	H+L	untreated	V5	110	TAO-012-002	TAO-012	3.15	Male	Rank 5	1.159417133	3	NA	NA	NA	Ivermectin	<11	<5	1	Open defecation	NA	YES
1754	H+L	treated	V5	110	TAO-015-001	TAO-015	44.34	Female	Rank 5	1.261646372	4	NA	NA	NA	Ivermectin	>29	<5	0	Unimproved	Unimproved	YES
1755	H+L	treated	V5	110	TAO-015-004	TAO-015	5.12	Male	Rank 5	1.261646372	4	NA	NA	NA	Ivermectin	<11	<5	0	Unimproved	Unimproved	YES
1756	H+L	untreated	V5	110	TAO-013-003	TAO-013	2.52	Female	Rank 4	1.504172862	3	NA	NA	NA	Ivermectin	<11	<5	0	Unimproved	NA	YES
1757	H+L	untreated	V5	110	TAO-008-004	TAO-008	3.44	Female	Rank 4	1.344456684	5	NA	NA	NA	Ivermectin	<11	<5	1	Open defecation	Unimproved	NO
1758	H+L	treated	V5	110	TAO-002-002	TAO-002	29.69	Female	Rank 2	2.46745348	6	NA	NA	NA	Ivermectin	>29	>5	1	Open defecation	Limited	YES
1759	H	untreated	V5	67	CHA-062-002	CHA-062	1.77	Female	Rank 5	0.972148804	2	NA	NA	NA	Ivermectin	<11	<5	1	Open defecation	Unimproved	YES
1760	H	treated	V5	67	CHA-061-002	CHA-061	40.5	Female	Rank 1	3.885758813	8	NA	NA	NA	Ivermectin	>29	>5	1	Open defecation	Unimproved	YES
1761	H	treated	V5	67	CHA-061-003	CHA-061	16.52	Male	Rank 1	3.885758813	8	NA	NA	NA	Ivermectin	11-29	>5	1	Open defecation	Unimproved	YES
1762	H	untreated	V5	67	CHA-061-006	CHA-061	4.5	Male	Rank 1	3.885758813	8	NA	NA	NA	Ivermectin	<11	>5	1	Open defecation	Unimproved	YES
1763	H	treated	V5	67	CHA-034-002	CHA-034	24.99	Female	Rank 2	2.279680071	5	NA	NA	NA	Ivermectin	11-29	<5	0	Unimproved	Basic	YES
1764	H	treated	V5	67	CHA-011-005	CHA-011	5.08	Female	Rank 4	1.3482987	5	NA	NA	NA	Ivermectin	<11	<5	1	Open defecation	Unimproved	YES
1765	H	untreated	V5	67	CHA-011-006	CHA-011	2.54	Female	Rank 4	1.3482987	5	NA	NA	NA	Ivermectin	<11	<5	1	Open defecation	Unimproved	YES
1766	H	treated	V5	67	CHA-010-007	CHA-010	5.14	Female	Rank 3	1.788299424	8	NA	NA	NA	Ivermectin	<11	>5	0	Unimproved	Basic	YES
1767	H	untreated	V5	67	CHA-010-008	CHA-010	2.52	Female	Rank 3	1.788299424	8	NA	NA	NA	Ivermectin	<11	>5	0	Unimproved	Basic	NO
1768	H	treated	V5	67	CHA-004-002	CHA-004	45.16	Female	Rank 2	2.969663497	3	NA	NA	NA	Ivermectin	>29	<5	0	Unimproved	Limited	YES
1769	H	treated	V5	67	CHA-005-004	CHA-004	14.14	Male	Rank 2	2.969663497	3	NA	NA	NA	Ivermectin	11-29	<5	0	Unimproved	Limited	NO
1770	H	treated	V5	67	MRX-003-001	MRX-003	27.17	Male	Rank 5	1.30982452	5	NA	NA	NA	Ivermectin	11-29	<5	1	Open defecation	Unimproved	YES
1771	H	untreated	V5	67	MRX-003-004	MRX-003	4.57	Female	Rank 5	1.30982452	5	NA	NA	NA	Ivermectin	<11	<5	1	Open defecation	Unimproved	NO
1772	H	untreated	V5	67	MRX-003-005	MRX-003	2.14	Male	Rank 5	1.30982452	5	NA	NA	NA	Ivermectin	<11	<5	1	Open defecation	Unimproved	NO
1773	H	untreated	V5	88	RAP-072-003	RAP-072	3.32	Female	Rank 5	1.111399477	3	NA	NA	NA	Ivermectin	<11	<5	1	Open defecation	Safely Managed	YES
1774	H	treated	V5	88	RAP-015-002	RAP-015	23.32	Female	Rank 2	2.296562587	2	NA	NA	NA	Ivermectin	11-29	<5	1	Open defecation	Basic	YES
1775	H	treated	V5	88	RAP-075-003	RAP-075	5.14	Male	Rank 3	1.724299274	4	NA	NA	NA	Ivermectin	<11	<5	1	Open defecation	Basic	YES
1776	H	untreated	V5	88	RAP-075-004	RAP-075	2.34	Female	Rank 3	1.724299274	4	NA	NA	NA	Ivermectin	<11	<5	1	Open defecation	Basic	YES
1777	H	untreated	V5	88	RAP-065-003	RAP-065	1.59	Male	Rank 5	1.075782311	3	NA	NA	NA	Ivermectin	<11	<5	0	Unimproved	Safely Managed	YES
1778	H	untreated	V5	88	RAP-008-003	RAP-008	3.23	Female	Rank 5	0.810175692	4	NA	NA	NA	Ivermectin	<11	<5	0	Unimproved	Limited	YES
1779	H	untreated	V5	88	RAP-063-005	RAP-063	5.13	Female	Rank 3	1.768770199	6	NA	NA	NA	Ivermectin	<11	>5	1	Open defecation	Unimproved	YES
1780	H	treated	V5	88	RAP-014-002	RAP-014	28.89	Female	Rank 2	3.09918613	7	NA	NA	NA	Ivermectin	11-29	>5	0	Unimproved	Basic	NO
1781	H	untreated	V5	88	RAP-014-008	RAP-014	2.71	Female	Rank 2	3.09918613	7	NA	NA	NA	Ivermectin	<11	>5	0	Unimproved	Basic	NO
1782	H	treated	V5	88	RAP-017-002	RAP-017	26.13	Female	Rank 5	0.86099898	6	NA	NA	NA	Ivermectin	11-29	>5	1	Open defecation	Basic	YES
1783	H	untreated	V5	88	RAP-017-005	RAP-017	4.13	Male	Rank 5	0.86099898	6	NA	NA	NA	Ivermectin	<11	>5	1	Open defecation	Basic	YES
1784	H	treated	V5	88	RAP-026-002	RAP-026	20.13	Female	Rank 5	1.284434581	3	NA	NA	NA	Ivermectin	11-29	<5	1	Open defecation	Safely Managed	YES
1785	H	untreated	V5	88	RAP-026-003	RAP-026	2.71	Female	Rank 5	1.284434581	3	NA	NA	NA	Ivermectin	<11	<5	1	Open defecation	Safely Managed	YES
1786	H	untreated	V5	88	RAP-024-003	RAP-024	3.32	Male	Rank 2	2.917944697	3	NA	NA	NA	Ivermectin	<11	<5	1	Open defecation	Safely Managed	YES
1787	H	treated	V5	88	RAP-009-001	RAP-009	70.13	Male	Rank 5	0.967850475	5	NA	NA	NA	Ivermectin	>29	<5	0	Unimproved	Basic	NO
1788	H	treated	V5	88	RAP-009-004	RAP-009	12.34	Female	Rank 5	0.967850475	5	NA	NA	NA	Ivermectin	11-29	<5	0	Unimproved	Basic	NO
1789	H	untreated	V5	88	RAP-010-005	RAP-010	0.85	Male	Rank 4	1.583140556	5	NA	NA	NA	Ivermectin	<11	<5	0	Unimproved	Basic	NO
1790	H	untreated	V5	88	RAP-010-004	RAP-010	3.94	Female	Rank 4	1.583140556	5	NA	NA	NA	Ivermectin	<11	<5	0	Unimproved	Basic	NO
1791	H	untreated	V5	88	RAP-022-004	RAP-022	1.99	Female	Rank 3	1.637404774	3	NA	NA	NA	Ivermectin	<11	<5	1	Open defecation	Safely Managed	YES
1792	H	untreated	V5	88	RAP-022-003	RAP-022	4.32	Female	Rank 3	1.637404774	3	NA	NA	NA	Ivermectin	<11	<5	1	Open defecation	Safely Managed	YES
1793	H	treated	V5	88	RAP-027-004	RAP-027	15.45	Male	Rank 2	2.037595697	6	NA	NA	NA	Ivermectin	11-29	>5	0	Unimproved	Unimproved	YES
1794	H	untreated	V5	88	RAP-027-007	RAP-027	1.58	Male	Rank 2	2.037595697	6	NA	NA	NA	Ivermectin	<11	>5	0	Unimproved	Unimproved	YES
1795	H	treated	V5	88	RAP-028-001	RAP-028	29.32	Female	Rank 2	2.430409675	5	NA	NA	NA	Ivermectin	>29	<5	0	Unimproved	Safely Managed	YES
1796	H	treated	V5	88	RAP-028-003	RAP-028	9.13	Male	Rank 2	2.430409675	5	NA	NA	NA	Ivermectin	<11	<5	0	Unimproved	Safely Managed	YES
1797	H	untreated	V5	88	RAP-028-005	RAP-028	2.13	Male	Rank 2	2.430409675	5	NA	NA	NA	Ivermectin	<11	<5	0	Unimproved	Safely Managed	YES
1798	H	untreated	V5	88	RAP-023-003	RAP-023	4.13	Female	Rank 5	1.219838782	4	NA	NA	NA	Ivermectin	<11	<5	1	Open defecation	Safely Managed	YES
1799	H	untreated	V5	88	RAP-019-004	RAP-019	3.48	Female	Rank 5	0.815332539	4	NA	NA	NA	Ivermectin	<11	<5	0	Unimproved	Safely Managed	NO
1800	H	treated	V5	88	RAP-019-001	RAP-019	28.64	Male	Rank 5	0.815332539	4	NA	NA	NA	Ivermectin	11-29	<5	0	Unimproved	Safely Managed	NO
1801	Control	untreated	V5	127	XOU-038-002	XOU-038	5.05	Male	Rank 3	1.64597733	3	NA	NA	NA	Albendazole	<11	<5	1	Open defecation	Unimproved	YES
1802	Control	untreated	V5	127	XOU-038-003	XOU-038	2.23	Female	Rank 3	1.64597733	3	NA	NA	NA	Albendazole	<11	<5	1	Open defecation	Unimproved	YES
1803	Control	untreated	V4	127	XOU-038-002	XOU-038	5	Male	Rank 3	1.64597733	3	0	0	NA	Albendazole	<11	<5	1	Open defecation	Unimproved	YES
1804	Control	untreated	V4	127	XOU-038-003	XOU-038	2.18	Female	Rank 3	1.64597733	3	0	0	NA	Albendazole	<11	<5	1	Open defecation	Unimproved	YES
1805	Control	treated	V5	127	XOU-025-001	XOU-025	28.81	Male	Rank 4	1.486406916	5	NA	NA	NA	Albendazole	11-29	<5	1	Open defecation	Basic	YES
1806	Control	untreated	V5	127	XOU-025-005	XOU-025	2.64	Male	Rank 4	1.486406916	5	NA	NA	NA	Albendazole	<11	<5	1	Open defecation	Basic	YES
1807	Control	untreated	V5	127	LIC-002-005	LIC-002	5.14	Female	Rank 2	1.994173105	5	NA	NA	NA	Albendazole	<11	<5	1	Open defecation	Basic	YES
1808	Control	treated	V5	127	XOU-037-002	XOU-037	43	Female	Rank 3	1.674926184	3	NA	NA	NA	Albendazole	>29	<5	1	Open defecation	Limited	YES
1809	Control	treated	V5	127	XOU-037-003	XOU-037	43	Female	Rank 3	1.674926184	3	NA	NA	NA	Albendazole	>29	<5	1	Open defecation	Limited	YES
1810	Control	untreated	V5	127	XOU-036-004	XOU-036	4.68	Male	Rank 3	1.703285524	4	NA	NA	NA	Albendazole	<11	<5	0	Unimproved	Basic	YES
1811	Control	untreated	V5	127	XOU-014-003	XOU-014	4.03	Male	Rank 3	1.724311149	4	NA	NA	NA	Albendazole	<11	<5	1	Open defecation	Basic	YES
1812	Control	untreated	V5	127	XOU-014-004	XOU-014	1.54	Female	Rank 3	1.724311149	4	NA	NA	NA	Albendazole	<11	<5	1	Open defecation	Basic	YES
1813	Control	untreated	V5	127	XOU-027-005	XOU-027	4.3	Male	Rank 3	1.685356237	3	NA	NA	NA	Albendazole	<11	<5	1	Open defecation	Basic	YES
1814	Control	treated	V5	127	XOU-027-002	XOU-027	62.3	Female	Rank 3	1.685356237	3	NA	NA	NA	Albendazole	>29	<5	1	Open defecation	Basic	YES
1815	Control	treated	V5	127	XOU-024-001	XOU-024	26.17	Male	Rank 4	1.486406916	5	NA	NA	NA	Albendazole	11-29	<5	1	Open defecation	Basic	YES
1816	Control	untreated	V5	127	XOU-024-005	XOU-024	5.31	Female	Rank 4	1.486406916	5	NA	NA	NA	Albendazole	<11	<5	1	Open defecation	Basic	YES
1817	Control	treated	V5	127	XOU-031-003	XOU-031	4.05	Male	Rank 4	1.423149303	4	NA	NA	NA	Albendazole	<11	<5	1	Open defecation	Basic	YES
1818	Control	untreated	V5	127	XOU-031-004	XOU-031	1.43	Female	Rank 4	1.423149303	4	NA	NA	NA	Albendazole	<11	<5	1	Open defecation	Basic	YES
1819	Control	treated	V5	127	XOU-021-002	XOU-021	21.38	Female	Rank 4	1.383192588	4	NA	NA	NA	Albendazole	11-29	<5	1	Open defecation	Unimproved	YES
1820	Control	treated	V5	127	XOU-021-003	XOU-021	7.23	Female	Rank 4	1.383192588	4	NA	NA	NA	Albendazole	<11	<5	1	Open defecation	Unimproved	YES
1821	Control	untreated	V5	127	XOU-021-004	XOU-021	4.3	Male	Rank 4	1.383192588	4	NA	NA	NA	Albendazole	<11	<5	1	Open defecation	Unimproved	YES
1822	Control	treated	V5	127	XOU-029-001	XOU-029	29.54	Male	Rank 3	1.712767575	5	NA	NA	NA	Albendazole	>29	<5	1	Open defecation	Basic	YES
1823	Control	untreated	V5	127	XOU-029-005	XOU-029	4.77	Female	Rank 3	1.712767575	5	NA	NA	NA	Albendazole	<11	<5	1	Open defecation	Basic	YES
1824	Control	treated	V5	127	LIC-009-003	LIC-009	2.68	Male	Rank 3	1.70311156	4	NA	NA	NA	Albendazole	<11	<5	1	Open defecation	Basic	YES
1825	Control	untreated	V5	127	LIC-009-004	LIC-009	0.82	Male	Rank 3	1.70311156	4	NA	NA	NA	Albendazole	<11	<5	1	Open defecation	Basic	YES
1826	Control	treated	V5	127	LIC-016-002	LIC-016	43.46	Female	Rank 1	5.251847858	8	NA	NA	NA	Albendazole	>29	>5	0	Unimproved	Basic	YES
1827	Control	treated	V5	127	LIC-016-005	LIC-016	12.86	Male	Rank 1	5.251847858	8	NA	NA	NA	Albendazole	11-29	>5	0	Unimproved	Basic	NA
1828	Control	treated	V5	127	LIC-016-006	LIC-016	11.2	Female	Rank 1	5.251847858	8	NA	NA	NA	Albendazole	11-29	>5	0	Unimproved	Basic	YES
1829	Control	treated	V5	127	LIC-022-002	LIC-022	38.14	Female	Rank 2	2.289997714	3	NA	NA	NA	Albendazole	>29	<5	0	Unimproved	Basic	YES
1830	Control	treated	V5	127	LIC-022-005	LIC-022	11.07	Male	Rank 2	2.289997714	3	NA	NA	NA	Albendazole	11-29	<5	0	Unimproved	Basic	YES
1831	Control	treated	V4	127	XOU-007-002	XOU-007	48.41	Female	Rank 4	1.323936409	9	0	0	NA	Albendazole	>29	>5	0	Unimproved	Unimproved	YES
1832	Control	untreated	V4	127	XOU-036-004	XOU-036	4.64	Male	Rank 3	1.703285524	4	0	0	NA	Albendazole	<11	<5	0	Unimproved	Basic	YES
1833	Control	treated	V4	127	XOU-010-001	XOU-010	26.09	Male	Rank 4	1.515957516	7	0	0	NA	Albendazole	11-29	>5	1	Open defecation	Unimproved	YES
1834	Control	treated	V4	127	XOU-010-004	XOU-010	6.28	Male	Rank 4	1.515957516	7	0	0	NA	Albendazole	<11	>5	1	Open defecation	Unimproved	YES
1835	Control	treated	V4	127	XOU-010-008	XOU-010	14.54	Male	Rank 4	1.515957516	7	0	0	NA	Albendazole	11-29	>5	1	Open defecation	Unimproved	NO
1836	Control	treated	V4	127	XOU-029-001	XOU-029	29.49	Male	Rank 3	1.712767575	5	0	0	NA	Albendazole	>29	<5	1	Open defecation	Basic	YES
1837	Control	untreated	V4	127	XOU-029-005	XOU-029	4.71	Female	Rank 3	1.712767575	5	0	0	NA	Albendazole	<11	<5	1	Open defecation	Basic	YES
1838	Control	treated	V4	127	XOU-025-001	XOU-025	28.75	Male	Rank 4	1.486406916	5	0	0	NA	Albendazole	11-29	<5	1	Open defecation	Basic	YES
1839	Control	untreated	V4	127	XOU-025-005	XOU-025	2.58	Male	Rank 4	1.486406916	5	0	0	NA	Albendazole	<11	<5	1	Open defecation	Basic	YES
1840	Control	treated	V4	127	XOU-027-002	XOU-027	62.24	Female	Rank 3	1.685356237	3	0	0	NA	Albendazole	>29	<5	1	Open defecation	Basic	YES
1841	Control	untreated	V4	127	XOU-027-005	XOU-027	4.24	Male	Rank 3	1.685356237	3	0	0	NA	Albendazole	<11	<5	1	Open defecation	Basic	YES
1842	Control	treated	V4	127	XOU-024-001	XOU-024	26.11	Male	Rank 4	1.486406916	5	0	0	NA	Albendazole	11-29	<5	1	Open defecation	Basic	YES
1843	Control	untreated	V4	127	XOU-024-005	XOU-024	5.25	Female	Rank 4	1.486406916	5	0	0	NA	Albendazole	<11	<5	1	Open defecation	Basic	YES
1844	Control	treated	V4	127	XOU-021-002	XOU-021	21.33	Female	Rank 4	1.383192588	4	0	0	NA	Albendazole	11-29	<5	1	Open defecation	Unimproved	YES
1845	Control	treated	V4	127	XOU-021-003	XOU-021	7.18	Female	Rank 4	1.383192588	4	0	0	NA	Albendazole	<11	<5	1	Open defecation	Unimproved	YES
1846	Control	untreated	V4	127	XOU-021-004	XOU-021	4.25	Male	Rank 4	1.383192588	4	0	0	NA	Albendazole	<11	<5	1	Open defecation	Unimproved	YES
1847	Control	treated	V4	127	LIC-016-002	LIC-016	43.4	Female	Rank 1	5.251847858	8	0	0	NA	Albendazole	>29	>5	0	Unimproved	Basic	YES
1848	Control	treated	V4	127	LIC-016-005	LIC-016	12.81	Male	Rank 1	5.251847858	8	0	0	NA	Albendazole	11-29	>5	0	Unimproved	Basic	NA
1849	Control	treated	V4	127	LIC-016-006	LIC-016	11.15	Female	Rank 1	5.251847858	8	0	0	NA	Albendazole	11-29	>5	0	Unimproved	Basic	YES
1850	Control	untreated	V4	127	LIC-002-005	LIC-002	5.07	Female	Rank 2	1.994173105	5	0	0	NA	Albendazole	<11	<5	1	Open defecation	Basic	YES
1851	Control	treated	V4	127	LIC-001-001	LIC-001	54.15	Male	Rank 3	1.840516697	7	0	0	NA	Albendazole	>29	>5	1	Open defecation	Basic	YES
1852	Control	treated	V4	127	XOU-001-003	XOU-001	6.61	Male	Rank 3	1.659781443	5	0	0	NA	Albendazole	<11	<5	0	Unimproved	Unimproved	YES
1853	Control	treated	V4	127	XOU-001-005	XOU-001	17.07	Female	Rank 3	1.659781443	5	0	0	NA	Albendazole	11-29	<5	0	Unimproved	Unimproved	YES
1854	Control	treated	V4	127	LIC-026-003	LIC-026	6.07	Female	Rank 2	2.136589547	4	0	0	NA	Albendazole	<11	<5	0	Unimproved	Basic	YES
1855	Control	treated	V4	127	LIC-032-003	LIC-032	8.93	Male	Rank 3	1.644168434	5	0	0	NA	Albendazole	<11	<5	0	Unimproved	Basic	YES
1856	Control	treated	V4	127	XOU-031-003	XOU-031	3.97	Male	Rank 4	1.423149303	4	0	0	NA	Albendazole	<11	<5	1	Open defecation	Basic	YES
1857	Control	untreated	V4	127	XOU-031-004	XOU-031	1.35	Female	Rank 4	1.423149303	4	0	0	NA	Albendazole	<11	<5	1	Open defecation	Basic	YES
1858	Control	untreated	V4	127	XOU-014-003	XOU-014	3.95	Male	Rank 3	1.724311149	4	0	0	NA	Albendazole	<11	<5	1	Open defecation	Basic	YES
1859	Control	untreated	V4	127	XOU-014-004	XOU-014	1.46	Female	Rank 3	1.724311149	4	0	0	NA	Albendazole	<11	<5	1	Open defecation	Basic	YES
1860	Control	treated	V4	127	XOU-012-001	XOU-012	56.75	Male	Rank 4	1.594846219	4	0	0	NA	Albendazole	>29	<5	1	Open defecation	Basic	YES
1861	Control	treated	V4	127	XOU-011-001	XOU-011	27.72	Male	Rank 5	0.583499275	3	0	0	NA	Albendazole	11-29	<5	0	Unimproved	Unimproved	YES
1862	Control	treated	V4	127	XOU-002-001	XOU-002	22.23	Male	Rank 5	1.184804414	4	0	0	NA	Albendazole	11-29	<5	0	Unimproved	Unimproved	YES
1863	Control	treated	V4	127	XOU-008-004	XOU-008	9.93	Female	Rank 5	1.222574058	4	0	0	NA	Albendazole	<11	<5	1	Open defecation	Unimproved	YES
1864	Control	treated	V4	127	LIC-022-002	LIC-022	38.07	Female	Rank 2	2.289997714	3	0	0	NA	Albendazole	>29	<5	0	Unimproved	Basic	YES
1865	Control	treated	V4	127	LIC-022-005	LIC-022	10.99	Male	Rank 2	2.289997714	3	0	0	NA	Albendazole	<11	<5	0	Unimproved	Basic	YES
1866	Control	treated	V4	127	XOU-033-001	XOU-033	63.08	Female	Rank 4	1.354790318	2	0	0	NA	Albendazole	>29	<5	0	Unimproved	Basic	YES
1867	Control	untreated	V4	127	LIC-009-004	LIC-009	0.74	Male	Rank 3	1.70311156	4	0	0	NA	Albendazole	<11	<5	1	Open defecation	Basic	YES
1868	Control	treated	V4	127	LIC-009-003	LIC-009	2.6	Male	Rank 3	1.70311156	4	0	0	NA	Albendazole	<11	<5	1	Open defecation	Basic	YES
1869	Control	treated	V4	127	LIC-005-007	LIC-005	7.5	Male	Rank 1	3.684388115	11	0	0	NA	Albendazole	<11	>5	0	Unimproved	Basic	YES
1870	Control	untreated	V4	127	LIC-005-010	LIC-005	4.71	Female	Rank 1	3.684388115	11	NA	NA	NA	Albendazole	<11	>5	0	Unimproved	Basic	YES
1871	H+L	treated	V5	140	MAH-025-003	MAH-025	4.37	Female	Rank 3	1.811550865	4	NA	NA	NA	Ivermectin	<11	<5	0	Unimproved	Basic	YES
1872	H+L	untreated	V5	140	MAH-025-004	MAH-025	0.85	Male	Rank 3	1.811550865	4	NA	NA	NA	Ivermectin	<11	<5	0	Unimproved	Basic	YES
1873	H+L	treated	V5	140	MAH-030-004	MAH-030	10.63	Male	Rank 2	2.547148357	4	NA	NA	NA	Ivermectin	<11	<5	1	Open defecation	Basic	YES
1874	H+L	treated	V5	140	MAH-014-001	MAH-014	31.51	Male	Rank 2	3.13128876	5	NA	NA	NA	Ivermectin	>29	<5	0	Unimproved	Basic	YES
1875	H+L	treated	V5	140	MAH-014-003	MAH-014	2.69	Male	Rank 2	3.13128876	5	NA	NA	NA	Ivermectin	<11	<5	0	Unimproved	Basic	YES
1876	H+L	treated	V5	140	MAH-042-001	MAH-042	46.27	Male	Rank 1	3.725716526	7	NA	NA	NA	Ivermectin	>29	>5	0	Unimproved	Basic	NO
1877	H+L	treated	V5	140	MAH-042-003	MAH-042	38.27	Female	Rank 1	3.725716526	7	NA	NA	NA	Ivermectin	>29	>5	0	Unimproved	Basic	NO
1878	H+L	treated	V5	140	MAH-042-005	MAH-042	11.77	Female	Rank 1	3.725716526	7	NA	NA	NA	Ivermectin	11-29	>5	0	Unimproved	Basic	NO
1879	H+L	treated	V5	140	MAH-024-001	MAH-024	52.6	Male	Rank 2	2.127437417	10	NA	NA	NA	Ivermectin	>29	>5	1	Open defecation	Basic	YES
1880	H+L	treated	V5	140	MAH-024-002	MAH-024	48.9	Female	Rank 2	2.127437417	10	NA	NA	NA	Ivermectin	>29	>5	1	Open defecation	Basic	YES
1881	H+L	treated	V5	140	MAH-024-004	MAH-024	19.28	Male	Rank 2	2.127437417	10	NA	NA	NA	Ivermectin	11-29	>5	1	Open defecation	Basic	YES
1882	H+L	treated	V5	140	MAH-024-009	MAH-024	4.85	Female	Rank 2	2.127437417	10	NA	NA	NA	Ivermectin	<11	>5	1	Open defecation	Basic	YES
1883	H+L	untreated	V5	140	MAH-024-010	MAH-024	3.57	Male	Rank 2	2.127437417	10	NA	NA	NA	Ivermectin	<11	>5	1	Open defecation	Basic	YES
1884	H+L	untreated	V5	140	MAH-008-004	MAH-008	1.78	Male	Rank 3	1.905245732	3	NA	NA	NA	Ivermectin	<11	<5	1	Open defecation	Limited	YES
1885	H+L	treated	V5	140	MAH-044-001	MAH-044	27.35	Male	Rank 3	1.729641724	3	NA	NA	NA	Ivermectin	11-29	<5	1	Open defecation	Basic	YES
1886	H+L	untreated	V5	140	MAH-044-003	MAH-044	2.71	Male	Rank 3	1.729641724	3	NA	NA	NA	Ivermectin	<11	<5	1	Open defecation	Basic	YES
1887	H+L	treated	V5	140	MAH-032-004	MAH-032	6.29	Male	Rank 4	1.426040665	6	NA	NA	NA	Ivermectin	<11	>5	1	Open defecation	Basic	YES
1888	H+L	untreated	V5	140	MAH-032-005	MAH-032	2.56	Male	Rank 4	1.426040665	6	NA	NA	NA	Ivermectin	<11	>5	1	Open defecation	Basic	YES
1889	H+L	treated	V5	51	MUO-019-012	MUO-019	4	Female	Rank 2	2.065862144	7	NA	NA	NA	Ivermectin	<11	>5	0	Unimproved	Unimproved	YES
1890	H+L	treated	V5	140	MAH-039-004	MAH-039	5.15	Male	Rank 3	1.762551629	3	NA	NA	NA	Ivermectin	<11	<5	0	Unimproved	Basic	NO
1891	H+L	untreated	V5	140	MAH-039-005	MAH-039	3.14	Female	Rank 3	1.762551629	3	NA	NA	NA	Ivermectin	<11	<5	0	Unimproved	Basic	NA
1892	H+L	untreated	V5	51	MUO-036-005	MUO-036	4.14	Male	Rank 5	1.30959183	6	NA	NA	NA	Ivermectin	<11	>5	1	Open defecation	Safely Managed	YES
1893	H+L	untreated	V5	140	MAH-040-003	MAH-040	6.15	Female	Rank 2	2.026176681	4	NA	NA	NA	Ivermectin	<11	<5	1	Open defecation	Basic	YES
1894	H+L	treated	V5	51	MUO-023-005	MUO-023	9.53	Female	Rank 1	5.481244025	5	NA	NA	NA	Ivermectin	<11	<5	1	Open defecation	Unimproved	YES
1895	H+L	treated	V5	51	MUO-037-001	MUO-037	26.32	Male	Rank 3	1.649069308	2	NA	NA	NA	Ivermectin	11-29	<5	1	Open defecation	Unimproved	YES
1896	H+L	untreated	V5	140	MAH-012-003	MAH-012	2.76	Female	Rank 2	2.463081766	3	NA	NA	NA	Ivermectin	<11	<5	1	Open defecation	Basic	NA
1897	H+L	treated	V5	51	MUO-005-006	MUO-005	5.28	Male	Rank 2	1.98835093	7	NA	NA	NA	Ivermectin	<11	>5	1	Open defecation	Unimproved	YES
1898	H+L	treated	V5	51	MUO-005-007	MUO-005	1.65	Male	Rank 2	1.98835093	7	NA	NA	NA	Ivermectin	<11	>5	1	Open defecation	Unimproved	NO
1899	H+L	treated	V5	140	MAH-021-001	MAH-021	28.25	Male	Rank 3	1.943813071	3	NA	NA	NA	Ivermectin	11-29	<5	1	Open defecation	Basic	YES
1900	H+L	untreated	V5	140	MAH-021-005	MAH-021	3.2	Male	Rank 3	1.943813071	3	NA	NA	NA	Ivermectin	<11	<5	1	Open defecation	Basic	NA
1901	H+L	untreated	V5	51	MUO-004-007	MUO-004	4.14	Male	Rank 3	1.818370835	5	NA	NA	NA	Ivermectin	<11	<5	0	Unimproved	Unimproved	NO
1902	H+L	untreated	V5	140	MAH-023-003	MAH-023	2.59	Female	Rank 2	2.123829339	4	NA	NA	NA	Ivermectin	<11	<5	1	Open defecation	Basic	YES
1903	H+L	untreated	V5	51	MUO-017-004	MUO-017	3.24	Male	Rank 4	1.349030927	5	NA	NA	NA	Ivermectin	<11	<5	1	Open defecation	Unimproved	YES
1904	H+L	untreated	V5	51	MUO-011-004	MUO-011	1.6	Female	Rank 4	1.389714797	1	NA	NA	NA	Ivermectin	<11	<5	0	Unimproved	Unimproved	NO
1905	H+L	untreated	V5	140	MAH-013-003	MAH-013	4.08	Female	Rank 4	1.453424939	3	NA	NA	NA	Ivermectin	<11	<5	1	Open defecation	Basic	YES
1906	H+L	treated	V5	51	MUO-042-002	MUO-042	36.13	Female	Rank 4	1.540545738	8	NA	NA	NA	Ivermectin	>29	>5	1	Open defecation	Unimproved	YES
1907	H+L	treated	V5	51	MUO-042-005	MUO-042	14.54	Female	Rank 4	1.540545738	8	NA	NA	NA	Ivermectin	11-29	>5	1	Open defecation	Unimproved	YES
1908	H+L	treated	V5	51	MUO-009-001	MUO-009	32.16	Male	Rank 3	1.795749093	6	NA	NA	NA	Ivermectin	>29	>5	1	Open defecation	Unimproved	YES
1909	H+L	treated	V5	51	MUO-009-003	MUO-009	13.13	Female	Rank 3	1.795749093	6	NA	NA	NA	Ivermectin	11-29	>5	1	Open defecation	Unimproved	YES
1910	H+L	untreated	V5	51	MUO-009-005	MUO-009	4.31	Female	Rank 3	1.795749093	6	NA	NA	NA	Ivermectin	<11	>5	1	Open defecation	Unimproved	YES
1911	H+L	treated	V5	51	MUO-034-003	MUO-034	11.14	Male	Rank 4	1.605005597	5	NA	NA	NA	Ivermectin	11-29	<5	1	Open defecation	Unimproved	YES
1912	H+L	untreated	V5	51	MUO-034-006	MUO-034	3.73	Female	Rank 4	1.605005597	5	NA	NA	NA	Ivermectin	<11	<5	1	Open defecation	Unimproved	YES
1913	H+L	treated	V5	51	MUO-007-001	MUO-007	29.17	Male	Rank 3	1.677624557	6	NA	NA	NA	Ivermectin	>29	>5	0	Unimproved	Unimproved	YES
1914	H+L	treated	V5	51	MUO-007-004	MUO-007	6.73	Female	Rank 3	1.677624557	6	NA	NA	NA	Ivermectin	<11	>5	0	Unimproved	Unimproved	NO
1915	H+L	treated	V5	51	MUO-007-005	MUO-007	4.79	Male	Rank 3	1.677624557	6	NA	NA	NA	Ivermectin	<11	>5	0	Unimproved	Unimproved	NO
1916	H+L	untreated	V5	51	MUO-007-006	MUO-007	4.79	Male	Rank 3	1.677624557	6	NA	NA	NA	Ivermectin	<11	>5	0	Unimproved	Unimproved	NO
1917	Control	treated	V5	117	XJN-007-004	XJN-007	5.31	Female	Rank 5	1.305449706	5	NA	NA	NA	Albendazole	<11	<5	0	Unimproved	Limited	NA
1918	Control	untreated	V5	117	XJN-007-005	XJN-007	2.84	Male	Rank 5	1.305449706	5	NA	NA	NA	Albendazole	<11	<5	0	Unimproved	Limited	NO
1919	Control	treated	V5	117	XJN-023-001	XJN-023	30.15	Male	Rank 5	1.157974551	5	NA	NA	NA	Albendazole	>29	<5	1	Open defecation	Limited	NO
1920	Control	untreated	V5	117	XJN-023-004	XJN-023	3.15	Female	Rank 5	1.157974551	5	NA	NA	NA	Albendazole	<11	<5	1	Open defecation	Limited	NO
1921	Control	treated	V5	117	XJN-028-001	XJN-028	25	Male	Rank 5	1.116205273	3	NA	NA	NA	Albendazole	11-29	<5	0	Unimproved	Unimproved	YES
1922	Control	treated	V5	117	XJN-028-002	XJN-028	23.08	Female	Rank 5	1.116205273	3	NA	NA	NA	Albendazole	11-29	<5	0	Unimproved	Unimproved	YES
1923	Control	treated	V5	117	XJN-028-003	XJN-028	2.37	Female	Rank 5	1.116205273	3	NA	NA	NA	Albendazole	<11	<5	0	Unimproved	Unimproved	YES
1924	Control	untreated	V5	117	XJN-021-014	XJN-021	5.59	Male	Rank 3	1.80854921	3	NA	NA	NA	Albendazole	<11	<5	1	Open defecation	Basic	NO
1925	Control	treated	V5	117	XJN-004-012	XJN-004	5.18	Female	Rank 1	5.183707543	9	NA	NA	NA	Albendazole	<11	>5	0	Unimproved	Limited	YES
1926	Control	untreated	V5	117	XJN-003-003	XJN-003	2.63	Female	Rank 5	1.116205273	3	NA	NA	NA	Albendazole	<11	<5	0	Unimproved	Unimproved	YES
1927	Control	untreated	V5	117	XJN-020-004	XJN-020	1.69	Female	Rank 3	1.724299274	4	NA	NA	NA	Albendazole	<11	<5	0	Unimproved	Basic	YES
1928	Control	treated	V5	117	XJN-020-003	XJN-020	4.47	Female	Rank 3	1.724299274	4	NA	NA	NA	Albendazole	<11	<5	0	Unimproved	Basic	YES
1929	Control	treated	V5	117	XJN-008-003	XJN-008	4.31	Female	Rank 4	1.460370658	4	NA	NA	NA	Albendazole	<11	<5	0	Unimproved	Limited	NO
1930	Control	untreated	V5	117	XJN-008-004	XJN-008	3.16	Female	Rank 4	1.460370658	4	NA	NA	NA	Albendazole	<11	<5	0	Unimproved	Limited	NO
1931	Control	treated	V5	117	XJN-005-001	XJN-005	32.13	Male	Rank 4	1.496578168	5	NA	NA	NA	Albendazole	>29	<5	1	Open defecation	Unimproved	YES
1932	Control	treated	V5	117	XJN-005-005	XJN-005	3.89	Female	Rank 4	1.496578168	5	NA	NA	NA	Albendazole	<11	<5	1	Open defecation	Unimproved	NO
1933	Control	treated	V5	117	MBA-011-003	MBA-011	5.28	Male	Rank 3	1.637404774	4	NA	NA	NA	Albendazole	<11	<5	1	Open defecation	Safely Managed	YES
1934	Control	treated	V5	117	XJN-014-003	XJN-014	5.73	Male	Rank 3	1.737071357	4	NA	NA	NA	Albendazole	<11	<5	1	Open defecation	Basic	NO
1935	Control	untreated	V5	117	XJN-014-004	XJN-014	2.74	Female	Rank 3	1.737071357	4	NA	NA	NA	Albendazole	<11	<5	1	Open defecation	Basic	NO
1936	Control	untreated	V5	117	XJN-013-009	XJN-013	4.32	Female	Rank 3	1.806717877	6	NA	NA	NA	Albendazole	<11	>5	1	Open defecation	Basic	NO
1937	H	treated	V5	158	ONA-055-002	ONA-055	28.98	Female	Rank 3	1.831954626	7	NA	NA	NA	Ivermectin	11-29	>5	1	Open defecation	Basic	YES
1938	H	untreated	V5	158	ONA-055-006	ONA-055	3.52	Male	Rank 3	1.831954626	7	NA	NA	NA	Ivermectin	<11	>5	1	Open defecation	Basic	YES
1939	H	treated	V5	158	ONA-053-001	ONA-053	47.61	Male	Rank 1	5.575886781	10	NA	NA	NA	Ivermectin	>29	>5	1	Open defecation	Basic	NA
1940	H	treated	V5	158	ONA-053-009	ONA-053	4.99	Male	Rank 1	5.575886781	10	NA	NA	NA	Ivermectin	<11	>5	1	Open defecation	Basic	NO
1941	H	untreated	V5	158	ONA-053-010	ONA-053	2.14	Male	Rank 1	5.575886781	10	NA	NA	NA	Ivermectin	<11	>5	1	Open defecation	Basic	NO
1942	H	treated	V5	158	ONA-052-002	ONA-052	27.34	Female	Rank 3	1.720303638	5	NA	NA	NA	Ivermectin	11-29	<5	1	Open defecation	Unimproved	YES
1943	H	untreated	V5	158	ONA-036-007	ONA-036	5.15	Female	Rank 2	2.711342683	8	NA	NA	NA	Ivermectin	<11	>5	0	Unimproved	Unimproved	YES
1944	H	untreated	V5	158	ONA-028-005	ONA-028	1.59	Male	Rank 4	1.541094587	5	NA	NA	NA	Ivermectin	<11	<5	0	Unimproved	Safely Managed	YES
1945	H	treated	V5	158	ONA-028-004	ONA-028	4.48	Female	Rank 4	1.541094587	5	NA	NA	NA	Ivermectin	<11	<5	0	Unimproved	Safely Managed	NO
1946	H	treated	V5	158	ONA-028-001	ONA-028	26.38	Male	Rank 4	1.541094587	5	NA	NA	NA	Ivermectin	11-29	<5	0	Unimproved	Safely Managed	YES
1947	H+L	untreated	V5	90	LSX-070-003	LSX-070	2.05	Male	Rank 3	1.799768478	4	NA	NA	NA	Ivermectin	<11	<5	1	Open defecation	Basic	YES
1948	H+L	untreated	V5	90	LSX-070-004	LSX-070	5.09	Male	Rank 3	1.799768478	4	NA	NA	NA	Ivermectin	<11	<5	1	Open defecation	Basic	YES
1949	H+L	treated	V5	90	LSX-070-001	LSX-070	31.24	Male	Rank 3	1.799768478	4	NA	NA	NA	Ivermectin	>29	<5	1	Open defecation	Basic	NA
1950	H	treated	V5	46	AEX-035-006	AEX-035	5.14	Male	Rank 5	1.001482259	7	NA	NA	NA	Ivermectin	<11	>5	1	Open defecation	Unimproved	YES
1951	H	untreated	V5	46	AEX-035-007	AEX-035	3.14	Female	Rank 5	1.001482259	7	NA	NA	NA	Ivermectin	<11	>5	1	Open defecation	Unimproved	YES
1952	H	untreated	V5	46	SDS-042-005	SDS-042	2.44	Male	Rank 1	4.142178328	4	NA	NA	NA	Ivermectin	<11	<5	0	Unimproved	Unimproved	YES
1953	H	treated	V5	46	SDS-043-001	SDS-043	47.23	Male	Rank 2	2.04185126	8	NA	NA	NA	Ivermectin	>29	>5	NA		Safely Managed	NA
1954	H	untreated	V5	46	SDS-043-009	SDS-043	2.89	Male	Rank 2	2.04185126	8	NA	NA	NA	Ivermectin	<11	>5	NA		Safely Managed	NA
1955	H	treated	V5	46	AEX-008-004	AEX-008	5.14	Male	Rank 5	1.187439603	12	NA	NA	NA	Ivermectin	<11	>5	0	Unimproved	Unimproved	YES
1956	H	treated	V5	46	AEX-008-005	AEX-008	6.22	Male	Rank 5	1.187439603	12	NA	NA	NA	Ivermectin	<11	>5	0	Unimproved	Unimproved	YES
1957	H	treated	V5	46	AEX-009-001	AEX-009	21.42	Male	Rank 5	0.68801216	4	NA	NA	NA	Ivermectin	11-29	<5	1	Open defecation	Unimproved	YES
1958	H	untreated	V5	46	AEX-009-003	AEX-009	3.76	Female	Rank 5	0.68801216	4	NA	NA	NA	Ivermectin	<11	<5	1	Open defecation	Unimproved	YES
1959	H	untreated	V5	46	AEX-009-004	AEX-009	1.82	Male	Rank 5	0.68801216	4	NA	NA	NA	Ivermectin	<11	<5	1	Open defecation	Unimproved	YES
1960	H	treated	V5	46	SDS-054-002	SDS-054	4.67	Male	Rank 3	1.858612249	3	NA	NA	NA	Ivermectin	<11	<5	0	Unimproved	Unimproved	YES
1961	H	untreated	V5	46	SDS-054-003	SDS-054	2.14	Female	Rank 3	1.858612249	3	NA	NA	NA	Ivermectin	<11	<5	0	Unimproved	Unimproved	YES
1962	H	treated	V5	46	SDS-037-004	SDS-037	5.15	Male	Rank 5	1.291073111	5	NA	NA	NA	Ivermectin	<11	<5	0	Unimproved	Safely Managed	YES
1963	H	untreated	V5	46	SDS-037-005	SDS-037	2.13	Female	Rank 5	1.291073111	5	NA	NA	NA	Ivermectin	<11	<5	0	Unimproved	Safely Managed	YES
1964	H	untreated	V5	46	SDS-047-004	SDS-047	4.41	Male	Rank 5	1.31219771	5	NA	NA	NA	Ivermectin	<11	<5	0	Unimproved	Unimproved	YES
1965	H	untreated	V5	46	SDS-047-005	SDS-047	1.04	Female	Rank 5	1.31219771	5	NA	NA	NA	Ivermectin	<11	<5	0	Unimproved	Unimproved	YES
1966	H	untreated	V5	46	AEX-012-005	AEX-012	2.29	Female	Rank 2	1.994741945	6	NA	NA	NA	Ivermectin	<11	>5	1	Open defecation	Safely Managed	YES
1967	H	treated	V5	46	AEX-020-002	AEX-020	22.75	Male	Rank 1	3.927037965	12	NA	NA	NA	Ivermectin	11-29	>5	NA		Unimproved	NA
1968	H	treated	V5	46	AEX-020-008	AEX-020	6.12	Female	Rank 1	3.927037965	12	NA	NA	NA	Ivermectin	<11	>5	NA		Unimproved	NA
1969	H	treated	V5	46	AEX-040-001	AEX-040	26.9	Male	Rank 3	1.685615258	5	NA	NA	NA	Ivermectin	11-29	<5	NA		Safely Managed	NA
1970	H	untreated	V5	46	AEX-040-004	AEX-040	4.34	Female	Rank 3	1.685615258	5	NA	NA	NA	Ivermectin	<11	<5	NA		Safely Managed	NA
1971	H	untreated	V5	46	AEX-033-004	AEX-033	4.36	Female	Rank 5	1.147126538	5	NA	NA	NA	Ivermectin	<11	<5	1	Open defecation	Unimproved	YES
1972	H	untreated	V5	46	AEX-033-005	AEX-033	1.73	Female	Rank 5	1.147126538	5	NA	NA	NA	Ivermectin	<11	<5	1	Open defecation	Unimproved	YES
1973	H	untreated	V5	46	AEX-031-003	AEX-031	5.06	Female	Rank 2	2.092770416	4	NA	NA	NA	Ivermectin	<11	<5	1	Open defecation	Unimproved	YES
1974	H	untreated	V5	46	AEX-031-004	AEX-031	2.14	Male	Rank 2	2.092770416	4	NA	NA	NA	Ivermectin	<11	<5	1	Open defecation	Unimproved	YES
1975	Control	treated	V5	155	DAN-102-001	DAN-102	27.34	Male	Rank 3	1.72564836	5	NA	NA	NA	Albendazole	11-29	<5	1	Open defecation	Basic	YES
1976	Control	treated	V5	155	DAN-106-004	DAN-106	8.01	Female	Rank 2	2.172064482	6	NA	NA	NA	Albendazole	<11	>5	1	Open defecation	Basic	YES
1977	Control	untreated	V5	155	DAN-106-006	DAN-106	3.89	Female	Rank 2	2.172064482	6	NA	NA	NA	Albendazole	<11	>5	1	Open defecation	Basic	YES
1978	H	treated	V5	5	VDJ-004-002	VDJ-004	28.79	Female	Rank 3	1.8366152	6	NA	NA	NA	Ivermectin	11-29	>5	NA		Unimproved	NA
1979	H	untreated	V5	5	VDJ-066-002	VDJ-066	1.59	Male	Rank 4	1.422113974	2	NA	NA	NA	Ivermectin	<11	<5	1	Open defecation	Safely Managed	YES
1980	H	untreated	V5	5	VDJ-051-004	VDJ-051	4.66	Male	Rank 5	0.754834677	4	NA	NA	NA	Ivermectin	<11	<5	1	Open defecation	Unimproved	YES
1981	H	untreated	V5	5	VDJ-051-003	VDJ-051	5.39	Female	Rank 5	0.754834677	4	NA	NA	NA	Ivermectin	<11	<5	1	Open defecation	Unimproved	NA
1982	H	untreated	V5	5	VDJ-050-006	VDJ-050	4.33	Male	Rank 5	1.243646875	7	NA	NA	NA	Ivermectin	<11	>5	1	Open defecation	Unimproved	YES
1983	H	treated	V5	5	VDJ-039-008	VDJ-039	3.72	Male	Rank 1	5.720839428	9	NA	NA	NA	Ivermectin	<11	>5	0	Unimproved	Unimproved	YES
1984	H	treated	V5	5	VDJ-081-003	VDJ-081	23.74	Male	Rank 1	4.653298111	8	NA	NA	NA	Ivermectin	11-29	>5	0	Unimproved	Unimproved	NA
1985	H	treated	V5	5	VDJ-081-007	VDJ-081	7.73	Female	Rank 1	4.653298111	8	NA	NA	NA	Ivermectin	<11	>5	0	Unimproved	Unimproved	YES
1986	H	treated	V5	5	VDJ-073-001	VDJ-073	47.76	Male	Rank 3	1.762816375	3	NA	NA	NA	Ivermectin	>29	<5	0	Unimproved	Unimproved	YES
1987	H	treated	V5	5	VDJ-073-005	VDJ-073	12.47	Male	Rank 3	1.762816375	3	NA	NA	NA	Ivermectin	11-29	<5	0	Unimproved	Unimproved	YES
1988	H	untreated	V5	37	MIJ-012-005	MIJ-012	1.89	Female	Rank 4	1.602370408	5	NA	NA	NA	Ivermectin	<11	<5	0	Unimproved	Unimproved	YES
1989	H	untreated	V5	37	MIJ-012-004	MIJ-012	4.14	Female	Rank 4	1.602370408	5	NA	NA	NA	Ivermectin	<11	<5	0	Unimproved	Unimproved	YES
1990	H	treated	V5	37	MIJ-051-006	MIJ-051	4.14	Female	Rank 4	1.596230849	6	NA	NA	NA	Ivermectin	<11	>5	0	Unimproved	Basic	NO
1991	H	treated	V5	37	MIJ-051-005	MIJ-051	7.14	Female	Rank 4	1.596230849	6	NA	NA	NA	Ivermectin	<11	>5	0	Unimproved	Basic	NO
1992	H	untreated	V5	37	MIJ-054-004	MIJ-054	3.14	Male	Rank 4	1.45078975	4	NA	NA	NA	Ivermectin	<11	<5	0	Unimproved	Basic	YES
1993	H	untreated	V5	37	MIJ-019-003	MIJ-019	1.96	Male	Rank 4	1.415172585	3	NA	NA	NA	Ivermectin	<11	<5	0	Unimproved	Basic	YES
1994	H	untreated	V5	37	MIJ-048-005	MIJ-048	1.58	Male	Rank 3	1.724299274	5	NA	NA	NA	Ivermectin	<11	<5	0	Unimproved	Basic	YES
1995	H	untreated	V5	37	MIJ-048-004	MIJ-048	4.13	Male	Rank 3	1.724299274	5	NA	NA	NA	Ivermectin	<11	<5	0	Unimproved	Basic	YES
1996	H	untreated	V5	37	MIJ-015-005	MIJ-015	1.34	Female	Rank 4	1.501816412	7	NA	NA	NA	Ivermectin	<11	>5	0	Unimproved	Limited	YES
1997	H	untreated	V5	37	MIJ-058-006	MIJ-058	1.88	Male	Rank 3	1.748384741	6	NA	NA	NA	Ivermectin	<11	>5	0	Unimproved	Basic	YES
1998	Control	treated	V5	30	LSX-036-005	LSX-036	4.47	Female	Rank 2	2.088649265	5	NA	NA	NA	Albendazole	<11	<5	0	Unimproved	Limited	YES
1999	Control	untreated	V5	30	LSX-036-006	LSX-036	2.59	Male	Rank 2	2.088649265	5	NA	NA	NA	Albendazole	<11	<5	0	Unimproved	Limited	YES
[truncated: 6,184 more rows]
