# Supplementary material for: Collateral benefits of ivermectin mass drug administration designed for malaria against headlice in Mopeia, Mozambique: a cluster randomised controlled trial
Source: Infect Dis Poverty. 2025 Mar 27;14:25. doi: 10.1186/s40249-025-01290-z (PMC11948683; doi:10.1186/s40249-025-01290-z)
Supplement: Supplementary file 7 — Supplementary Material 7 [file 40249_2025_1290_MOESM7_ESM.r]

library(tidyverse)
library(janitor)
library(geepack)
library(flextable)
library(modelsummary)
library(jtools)
library(dplyr)
library(readr)

rm(list = ls())

ntds_clean <- read_csv("~/ISGlobal/BOHEMIA Mozambique/headlice_clean.csv")

headlice <- ntds_clean %>%
  filter( !is.na( headlice_bin ), current_visit != "V7" ) %>%
  mutate( arm2 = factor( arm2 ) ) %>%
  mutate( visit_number = as.numeric( substr( current_visit, 2, 2 ) ), .after = current_visit ) %>%
  mutate( current_visit = factor( current_visit, levels = c("V1", "V2", "V3", "V4" ) ) ) %>%
  rename( ID = "...1", 
          wealth = `Wealth index rank`) %>%
  mutate( sex = factor( sex ),
          wealth = factor( wealth ) )

headlice_treated <- ntds_clean %>%
  filter( !is.na( headlice_bin ), current_visit != "V7", cohort=="treated",  ) %>%
  mutate( arm = factor( arm ) ) %>%
  mutate( visit_number = as.numeric( substr( current_visit, 2, 2 ) ), .after = current_visit ) %>%
  mutate( current_visit = factor( current_visit, levels = c("V1", "V2", "V3", "V4" ) ) ) %>%
  rename( ID = "...1", 
          wealth = `Wealth index rank`) %>%
  mutate( sex = factor( sex ),
          wealth = factor( wealth ) )

headlice_treated$visit_number[headlice_treated$visit_number==1] <-0
headlice_treated$visit_number[headlice_treated$visit_number==2] <-1
headlice_treated$visit_number[headlice_treated$visit_number==3] <-2
headlice_treated$visit_number[headlice_treated$visit_number==4] <-3

headlice_untreated <- ntds_clean %>%
  filter( !is.na( headlice_bin ), current_visit != "V2", current_visit!="V3", cohort=="untreated" ) %>%
  mutate( arm = factor( arm ) ) %>%
  mutate( visit_number = as.numeric( substr( current_visit, 2, 2 ) ), .after = current_visit ) %>%
  mutate( current_visit = factor( current_visit, levels = c("V1", "V4","V7" ) ) ) %>%
  rename( ID = "...1", 
          wealth = `Wealth index rank`) %>%
  mutate( sex = factor( sex ),
          wealth = factor( wealth ) )

headlice_untreated$visit_number[headlice_untreated$visit_number==1] <-0
headlice_untreated$visit_number[headlice_untreated$visit_number==2] <-1
headlice_untreated$visit_number[headlice_untreated$visit_number==3] <-2
headlice_untreated$visit_number[headlice_untreated$visit_number==4] <-3

# calculate prevalences by arm and visit ----

headlice_prevalences <- headlice %>% 
  group_by( arm2, visit_number ) %>% 
  dplyr::summarize( N = n(), 
                    prevalence = sum( headlice_bin ) / N ) 

t_headlice_prevalences <- headlice_treated %>% 
  group_by( arm2, visit_number ) %>% 
  summarize( N = n(), 
             cases = sum(headlice_bin), 
             Prevalence = cases / N, 
             moe = sqrt( Prevalence*(1-Prevalence) / N ),
             lower = Prevalence - qnorm(0.975)*moe,
             upper = Prevalence + qnorm(0.975)*moe ) %>%
  select( -moe ) %>%
  mutate( "95% CI" = paste0( round(100*lower,2), "% to ", round(100*upper,2), "%" ))

un_headlice_prevalences <- headlice_untreated %>% 
  group_by( arm2, visit_number ) %>% 
  summarize( N = n(), 
             cases = sum(headlice_bin), 
             Prevalence = cases / N, 
             moe = sqrt( Prevalence*(1-Prevalence) / N ),
             lower = Prevalence - qnorm(0.975)*moe,
             upper = Prevalence + qnorm(0.975)*moe ) %>%
  select( -moe ) %>%
  mutate( "95% CI" = paste0( round(100*lower,2), "% to ", round(100*upper,2), "%" ))

#---creating figure 1
sp1 <- ggplot( t_headlice_prevalences  ) + 
  # geom_errorbar( aes( x=visit_number, ymin = lower, ymax = upper, color = arm ), width=0.10, alpha = 0.6 ) +
  geom_ribbon( aes( x = visit_number, ymin = lower, ymax = upper, fill=arm2 ), alpha = 0.4 ) +
  geom_line( aes(x=visit_number, y=Prevalence, color = arm2) ) + 
  geom_point( aes(x=visit_number, y=Prevalence, color = arm2), size = 2 ) +
  expand_limits( y = 0 ) +
  labs( x = "Months post-baseline", y = "Headlice Prevalence", color = "Arm", fill = "Arm") +
  theme_bw( base_size = 14 ) +
  theme( legend.position = "bottom",
         panel.grid.major = element_blank(), panel.grid.minor = element_blank()) 

sp1 <- sp1 + theme(axis.title.x = element_text(size = 12))
sp1 <- sp1 + theme(axis.title.y = element_text(size = 12))

sp <- ggplot( un_headlice_prevalences  ) + 
  # geom_errorbar( aes( x=visit_number, ymin = lower, ymax = upper, color = arm ), width=0.10, alpha = 0.6 ) +
  geom_ribbon( aes( x = visit_number, ymin = lower, ymax = upper, fill=arm2 ), alpha = 0.4 ) +
  geom_line( aes(x=visit_number, y=Prevalence, color = arm2) ) + 
  geom_point( aes(x=visit_number, y=Prevalence, color = arm2), size = 2 ) +
  expand_limits( y = 0 ) +
  labs( x = "Months post-baseline", y = "", color = "Arm", fill = "Arm", size=2) +
  theme_bw( base_size = 14 ) +
  theme( legend.position = "bottom",
         panel.grid.major = element_blank(), panel.grid.minor = element_blank()) 

sp2 <- sp + ylim(0, 0.2)
sp2 <- sp2 + theme(axis.title.x = element_text(size = 12))
sp2 <- sp2 + theme(axis.title.y = element_text(size = 12))

library(ggpubr)
figure <- ggarrange(sp1, sp2,
                    labels = c("A", "B"),
                    ncol = 2, nrow = 1, common.legend = TRUE, legend = "bottom")

figure1 <- annotate_figure(figure, top = text_grob("Headlice prevalence in each study arm in A) treated participants and B) ineligible, untreated participants", 
                                                   color = "black", face = "bold", size = 9))

figure1
ggexport(figure1, filename = "figure2.pdf")

#graphical abstract
ggsave("graphical_abstract.png", plot = figure1, width = 24.341666667, height = 7.9375, dpi = 300, units = "cm", limitsize = FALSE, bg = "white")


#-----------------Table 1. baseline characteristics--------------------
treatedV1 <- subset(headlice_treated, current_visit=="V1")
untreatedV1 <- subset(headlice_untreated, current_visit=="V1")

#N participants
table(treatedV1$arm2, exclude=NULL)
table(untreatedV1$arm2, exclude=NULL)

#household wealth index
table(treatedV1$arm2, treatedV1$wealth, exclude=NULL)
table(untreatedV1$arm2, untreatedV1$wealth, exclude=NULL)

#median/mean age in years
age_summary <- treatedV1 %>%
  group_by(arm2) %>%
  summarise(
    Mean = mean(age),              
    SD = sd(age),                 
    Median = median(age),          
    Q1 = quantile(age, 0.25),      
    Q3 = quantile(age, 0.75)       
  )

age_summary <- untreatedV1 %>%
  group_by(arm2) %>%
  summarise(
    Mean = mean(age),              
    SD = sd(age),                 
    Median = median(age),          
    Q1 = quantile(age, 0.25),      
    Q3 = quantile(age, 0.75)       
  )

#sex
table(treatedV1$arm2, treatedV1$sex, exclude=NULL)
table(untreatedV1$arm2, untreatedV1$sex, exclude=NULL)

#headlice prevalence
table(treatedV1$arm2, treatedV1$scabies_bin, exclude=NULL)
table(untreatedV1$arm2, untreatedV1$scabies_bin, exclude=NULL)

#---------------Table 2-------
headliceV1 <- subset(headlice, current_visit=="V1")


library(tidyverse)
library(broom)
library(jtools)

#-------sex-------
model_ad <- glm(headlice_bin ~ sex, data = headliceV1, family = "binomial")
model_coeff <- tidy(model_ad)
exp(model_coeff$estimate)
summary(model_ad)
summary(model_coeff)
summ(model_ad, exp=T, digits=4)

#--------------age-------------

model_ad <- glm(headlice_bin ~ age_group, data = headliceV1, family = "binomial")
model_coeff <- tidy(model_ad)
exp(model_coeff$estimate)
summary(model)
summary(model_coeff)
summ(model_ad, exp=T, digits=4)

#------------household_size
model <- glm(headlice_bin ~ household_size, data = headliceV1, family = "binomial")
model_coeff <- tidy(model)
exp(model_coeff$estimate)
summary(model)
summary(model_coeff)
summ(model, exp=T, digits=4)

#----------other hh member has itchy head
model_ad <- glm(headlice_bin ~ itchy_head_other_hh_memeber, data = headliceV1, family = "binomial")
model_coeff <- tidy(model_ad)
exp(model_coeff$estimate)
summary(model_ad)
summary(model_coeff)
summ(model_ad, exp=T, digits=4)

model <- glm(headlice_bin ~ open_defecation, data = headliceV1, family = "binomial")
model_coeff <- tidy(model)
exp(model_coeff$estimate)
summary(model)
summary(model_coeff)
summ(model, exp=T, digits=4)

headliceV1S <- subset(headliceV1, sanitation!="")
model <- glm(headlice_bin ~ sanitation, data = headliceV1S, family = "binomial")
model_coeff <- tidy(model)
exp(model_coeff$estimate)
summary(model)
summary(model_coeff)
summ(model, exp=T, digits=4)

model <- glm(headlice_bin ~ water_access_cdc1, data = headliceV1, family = "binomial")
model_coeff <- tidy(model)
exp(model_coeff$estimate)
summary(model)
summary(model_coeff)
summ(model, exp=T, digits=4)

model <- glm(headlice_bin ~ sleep_mosquito_net, data = headliceV1, family = "binomial")
model_coeff <- tidy(model)
exp(model_coeff$estimate)
summary(model)
summary(model_coeff)
summ(model, exp=T, digits=4)
#------------------------multivariate analysis------------

model <- glm(headlice_bin ~ sex+itchy_head_other_hh_memeber+water_access_cdc1, data = ntdsV1, family = "binomial")
model_coeff <- tidy(model)
exp(model_coeff$estimate)
summary(model)
summary(model_coeff)
summ(model, exp=T, digits=4)


#-----------------Table 3. GEE model for treated+untreated combined--------------------------------

headlice_tu <- headlice %>%
  pivot_wider(id_cols = c(extid,arm2),
              names_from = c(current_visit),
              values_from = c(headlice_bin),
              values_fill = NA)

headlice_tu_ad <- headlice_tu %>%
  dplyr::select(extid,V1,V4) %>%
  na.omit()

headlice_tu <- headlice_tu %>%
  dplyr::select(extid,V4) %>%
  na.omit()

headlice_tu <- headlice_tu %>%
  left_join(headliceV1 %>%              dplyr::select(extid,arm2,cluster,sex,age,wealth),
            by = c('extid'='extid'))

headlice_tu <- headlice_tu %>%
  na.omit() %>% 
  arrange( cluster )


headlice_tu_ad <- headlice_tu_ad %>%
  left_join(headliceV1 %>%              dplyr::select(extid,arm2,cluster,sex,age,wealth),
            by = c('extid'='extid'))

headlice_tu_ad <- headlice_tu_ad %>%
  na.omit() %>% 
  arrange( cluster )

gee_model <- geeglm( V4 ~  arm2,
                        id = cluster,
                        corstr = "exchangeable",
                        family = "binomial",
                        data = headlice_tu )

gee_model_ad <- geeglm( V4 ~  arm2+sex+age+wealth+V1,
                        id = cluster,
                        corstr = "exchangeable",
                        family = "binomial",
                        data = headlice_tu_ad )

summ(gee_model, exp=T, digits=4)
summ(gee_model_ad, exp=T, digits=4)

#-----------------GEE model for treated cohort--------------------------------
treatedV1 <- subset(headlice_treated, current_visit=="V1")

headlice_t <- headlice_treated %>%
  pivot_wider(id_cols = c(extid,arm2),
              names_from = c(current_visit),
              values_from = c(headlice_bin),
              values_fill = NA)

headlice_t_ad <- headlice_t %>%
  dplyr::select(extid,V1,V4) %>% #---select(extid,V1,V2) for 1 month, and select(extid,V1,V3) for 2 months etc
  na.omit()

headlice_t <- headlice_t %>%
  dplyr::select(extid,V4) %>%
  na.omit()


headlice_t <- headlice_t %>%
  left_join(treatedV1 %>%              dplyr::select(extid,arm2,cluster,sex,age,wealth),
            by = c('extid'='extid'))

headlice_t <- headlice_t %>%
  na.omit() %>%
  arrange( cluster )

headlice_t_ad <- headlice_t_ad %>%
  left_join(treatedV1 %>%              dplyr::select(extid,arm2,cluster,sex,age,wealth),
            by = c('extid'='extid'))

headlice_t_ad <- headlice_t_ad %>%
  na.omit() %>%
  arrange( cluster )

treated_gee_model <- geeglm( V4 ~  arm2,  #V2 for 1 month, V3 for 3 months etc
                                      id = cluster,
                                      corstr = "exchangeable",
                                      family = "binomial",
                                      data = headlice_t )

treated_gee_model_ad <- geeglm( V4 ~  arm2+V1+sex+age+wealth,
                             id = cluster,
                             corstr = "exchangeable",
                             family = "binomial",
                             data = headlice_t_ad )

summ(treated_gee_model, exp=T, digits=4)
summ(treated_gee_model_ad, exp=T, digits=4)
#-----------------GEE model for untreated cohort--------------------------------
untreatedV1 <- subset(headlice_untreated, current_visit=="V1")

headlice_u <- headlice_untreated %>%
  pivot_wider(id_cols = c(extid,arm),
              names_from = c(current_visit),
              values_from = c(headlice_bin),
              values_fill = NA)

headlice_u_ad <- headlice_u %>%
  dplyr::select(extid,V1,V7) %>%
  na.omit()

headlice_u <- headlice_u %>%
  dplyr::select(extid,V7) %>%
  na.omit()


headlice_u <- headlice_u %>%
  left_join(untreatedV1 %>%              dplyr::select(extid,arm,cluster),
            by = c('extid'='extid'))

headlice_u <- headlice_u %>%
  na.omit() %>%
  arrange( cluster )

headlice_u_ad <- headlice_u_ad %>%
  left_join(untreatedV1 %>%              dplyr::select(extid,arm,cluster,sex,age,wealth),
            by = c('extid'='extid'))

headlice_u_ad$wealth2 <- ifelse(headlice_u_ad$wealth %in% c('Rank 1', 'Rank 2'), 'Rank 2', headlice_u_ad$wealth)

headlice_u_ad <- headlice_u_ad %>%
  na.omit() %>%
  arrange( cluster )

untreated_gee_model <- geeglm( V7 ~  arm,
                                 id = cluster,
                                 corstr = "exchangeable",
                                 family = "binomial",
                                 data = headlice_u )

summ(untreated_gee_model, exp=T, digits=4)

untreated_gee_model_ad <- geeglm( V7 ~  arm+V1+sex+age+wealth2,
                               id = cluster,
                               corstr = "exchangeable",
                               family = "binomial",
                               data = headlice_u_ad )

summ(untreated_gee_model_ad, exp=T, digits=4)
